# Supplementary material for: SPAID: a comprehensive database for disease-specific autoantigens in autoimmune disorders
Source: Adv Biotechnol (Singap). 2026 Jun 8;4(2):23. doi: 10.1007/s44307-026-00117-8 (PMC13246995; doi:10.1007/s44307-026-00117-8)
Supplement: Supplementary file 2 — Supplementary Material 2. Table S1: Proteomic datasets included in SPAID. [file 44307_2026_117_MOESM2_ESM.xlsx]

## Sheet: Table S1
Table S1. Proteomic datasets included in SPAID
This table summarizes 52 proteomic datasets in SPAID, spanning 14 autoimmune diseases, with entries including dataset identifier, disease classification, tissue source, quantification method, repository accession, and sample numbers.
Field Descriptions:
• SPAID Dataset ID:	A unique identifier assigned to each dataset defined in SPAID, representing stratified subsets of original studies for downstream analysis.
• Autoimmune Disease:	The autoimmune disease associated with the dataset.
• Tissue:	The biological tissue or sample source analyzed (e.g., blood, tissue biopsy).
• Label type:	The mass spectrometry–based quantification strategy used (e.g., label-free, TMT, iTRAQ).
• Resource database:	The public repository from which the dataset was obtained (e.g., PRIDE, iProX, MassIVE).
• PubMed ID:	The PubMed identifier of the associated publication; "–" indicates that no associated publication is available or reported for the dataset in the source repository.
• Source Dataset Accession:	The original accession identifier of the dataset in the source repository.
• Number of Disease Samples:	The number of disease samples included in the SPAID-defined analysis dataset.
• Number of Control Samples:	The number of control samples included in the SPAID-defined analysis dataset.
• Description:	Brief description of the original dataset.
SPAID Dataset ID	Autoimmune Disease	Tissue	Label type	Resource database	Pubmed ID	Source Dataset Accession	Number of Disease Samples	Number of Control Samples	Description
IPX0007023001-1A	Sjogren's syndrome	Blood	Label free	iProX	-	IPX0007023001	5	5	Plasma proteomic atlas for health control and patients with multiple autoimmune diseases
IPX0007023001-1Y	Sjogren's syndrome	Blood	Label free	iProX	-	IPX0007023001	5	5	Plasma proteomic atlas for health control and patients with multiple autoimmune diseases
IPX0007023001-2A	Rheumatoid arthritis	Blood	Label free	iProX	-	IPX0007023001	5	5	Plasma proteomic atlas for health control and patients with multiple autoimmune diseases
IPX0007023001-2Y	Rheumatoid arthritis	Blood	Label free	iProX	-	IPX0007023001	5	5	Plasma proteomic atlas for health control and patients with multiple autoimmune diseases
IPX0007023001-3A	Systemic lupus erythematosus	Blood	Label free	iProX	-	IPX0007023001	5	5	Plasma proteomic atlas for health control and patients with multiple autoimmune diseases
IPX0007023001-3Y	Systemic lupus erythematosus	Blood	Label free	iProX	-	IPX0007023001	5	5	Plasma proteomic atlas for health control and patients with multiple autoimmune diseases
JPST002347	Sarcoidosis	Eyes	Label free	JPOST	-	JPST002347	10	10	Vitreous Humor Proteomic Profile
MSV000080833	Ulcerative colitis	Colon	Label free	PRIDE	25993694	MSV000080833	10	10	Human colon biopsies (healthy and Ulcerative Colitis) LC-MS/MS
PXD003082	Rheumatoid arthritis	Colon	Label free	PRIDE	27627584	PXD003082	11	10	A proteome analysis by LC-MS/MS of human colon mucosal biopsies from gastrointestinal healthy rheumatoid arthritis patients
PXD004443	Systemic lupus erythematosus	Blood	iTRAQ	PRIDE	29599912	PXD004443	24	24	Blood coagulation and complement activation interact to increase disease activity in systemic lupus erythematosus and coagulation D-Dimer combined with complement C4 is a biomarker of lupus activity
PXD004572	Multiple sclerosis	Cerebrospinal fluid	TMT	PRIDE	27728768	PXD004572	21	21	CSF comparison MS and controls
PXD011796-1	Systemic lupus erythematosus	Neutrophil Extracellular Traps	Label free	PRIDE	30915077	PXD011796	6	3	Proteomic analysis of neutrophil extracellular traps (healthy control, rheumatoid arthritis, systemic lupus erythematosus)_C4PR_LIV
PXD011796-2	Systemic lupus erythematosus	Neutrophil Extracellular Traps	Label free	PRIDE	30915077	PXD011796	6	3	Proteomic analysis of neutrophil extracellular traps (healthy control, rheumatoid arthritis, systemic lupus erythematosus)_C4PR_LIV
PXD011796-3	Rheumatoid arthritis	Neutrophil Extracellular Traps	Label free	PRIDE	30915077	PXD011796	5	3	Proteomic analysis of neutrophil extracellular traps (healthy control, rheumatoid arthritis, systemic lupus erythematosus)_C4PR_LIV
PXD011796-4	Rheumatoid arthritis	Neutrophil Extracellular Traps	Label free	PRIDE	30915077	PXD011796	5	3	Proteomic analysis of neutrophil extracellular traps (healthy control, rheumatoid arthritis, systemic lupus erythematosus)_C4PR_LIV
PXD012284-1	Crohn's disease	Colon	Label free	PRIDE	31282946	PXD012284	8	8	Common and distinct pathophysiological processes associated to ileal and colonic ulcers in Crohn's disease
PXD012284-2	Crohn's disease	Ileum	Label free	PRIDE	31282946	PXD012284	8	8	Common and distinct pathophysiological processes associated to ileal and colonic ulcers in Crohn's disease
PXD013630	Multiple sclerosis	Blood	Label free	PRIDE	31068461	PXD013630	3	3	Extracellular vesicle fibrinogen induces encephalitogenic CD8+ T cells in a mouse model of multiple sclerosis
PXD019633-1	Myasthenia gravis	Blood	Label free	PRIDE	38040826	PXD019633	6	6	Serum Proteomic Profiling of Myasthenia gravis
PXD019633-2	Rheumatoid arthritis	Blood	Label free	PRIDE	38040826	PXD019633	6	6	Serum Proteomic Profiling of Myasthenia gravis
PXD020235-1	Rheumatoid arthritis	Blood	Label free	PRIDE	35330214	PXD020235	10	5	Comparison of Rheumatoid Arthritis Patient and Control Sample Serum Proteomes
PXD020235-2	Rheumatoid arthritis	Blood	Label free	PRIDE	35330214	PXD020235	8	5	Comparison of Rheumatoid Arthritis Patient and Control Sample Serum Proteomes
PXD021673-1	Psoriasis	Skin	Label free	PRIDE	-	PXD021673	5	5	LC-MS/MS analysis of lesional and normally looking psoriatic skin
PXD021673-2	Psoriasis	Skin	Label free	PRIDE	-	PXD021673	5	5	LC-MS/MS analysis of lesional and normally looking psoriatic skin
PXD022214-1	Crohn's disease	Ileum	Label free	PRIDE	33822017	PXD022214	5	3	Fibrosis associated changes detected in the proteome of surface epithelium overlying Crohn's Disease Strictures
PXD022214-2	Crohn's disease	Ileum	Label free	PRIDE	33822017	PXD022214	5	3	Fibrosis associated changes detected in the proteome of surface epithelium overlying Crohn's Disease Strictures
PXD024989	Ankylosing spondylitis	Blood	Label free	PRIDE	-	PXD024989	20	19	Proteomic characterization of peripheral blood mononuclear cells from ankylosing spondylitis patients
PXD025434-1	Sjogren's syndrome	Saliva	Label free	PRIDE	-	PXD025434	3	3	Gel-Free Proteomics of Sj?gren’s Syndrome patient saliva
PXD025434-2	Sjogren's syndrome	Saliva	Label free	PRIDE	-	PXD025434	3	3	Gel-Free Proteomics of Sj?gren’s Syndrome patient saliva
PXD029380	Alzheimer's disease	Brain	Label free	PRIDE	35074002	PXD029380	13	12	Proteome analysis of microvessels from CAA and AD patients
PXD031202	Systemic lupus erythematosus	Blood	Label free	PRIDE	35419777	PXD031202	10	5	Enrichment of complement, immunoglobulins, and autoantibody targets in the proteome of platelets from patients with Systemic Lupus Erythematosus (SLE).
PXD031389	Systemic lupus erythematosus	Blood	Label free	PRIDE	-	PXD031389	11	11	Proteomic profiling of healthy and SLE isolated B-cells
PXD033144	Systemic lupus erythematosus	Blood	Label free	PRIDE	35799787	PXD033144	15	15	LC-MS of PBMC in SLE and healthy control
PXD036591-1	Crohn's disease	Small intestine mucosa	TMT	PRIDE	36479858	PXD036591	3	4	Isobaric labeling-based quantitative proteomics of cells purified from the intestine of Crohn’s disease patients reveals immune cell-epithelial cell crosstalk of potential importance in disease pathogenesis
PXD036591-2	Crohn's disease	Small intestine mucosa	TMT	PRIDE	36479858	PXD036591	3	4	Isobaric labeling-based quantitative proteomics of cells purified from the intestine of Crohn’s disease patients reveals immune cell-epithelial cell crosstalk of potential importance in disease pathogenesis
PXD036591-3	Crohn's disease	Small intestine mucosa	TMT	PRIDE	36479858	PXD036591	3	4	Isobaric labeling-based quantitative proteomics of cells purified from the intestine of Crohn’s disease patients reveals immune cell-epithelial cell crosstalk of potential importance in disease pathogenesis
PXD037483	Polymyositis	Blood	Label free	PRIDE	36507906	PXD037483	7	9	Proteomics analysis of plasma-derived exosomes unveils the aberrant complement and coagulation cascades in dermatomyositis/polymyositis
PXD037608-1	Dermatomyositis	Blood	Label free	PRIDE	36507906	PXD037608	6	5	Proteomics analysis of plasma-derived exosomes unveils the aberrant complement and coagulation cascades in dermatomyositis/polymyositis
PXD037608-2	Polymyositis	Blood	Label free	PRIDE	36507906	PXD037608	4	5	Proteomics analysis of plasma-derived exosomes unveils the aberrant complement and coagulation cascades in dermatomyositis/polymyositis
PXD039166	Juvenile arthritis	Blood	Label free	PRIDE	37205098	PXD039166	30	23	Proteomic profiling of Extracellular Vesicles in synovial fluid and plasma from Oligoarticular Juvenile Idiopathic Arthritis patients reveals novel immunopathogenic biomarkers
PXD039645	Psoriasis	Blood	TMT	PRIDE	-	PXD039645	4	3	Quantitative proteomic analysis of human serum using tandem mass tags to predict cardiovascular risks in patients with psoriasis
PXD041452-1	Systemic lupus erythematosus	Blood	Label free	PRIDE	-	PXD041452	8	8	Human - plasma extracellular vesicles from pSS patients, SLE patients and HD
PXD041452-2	Sjogren's syndrome	Blood	Label free	PRIDE	-	PXD041452	8	8	Human - plasma extracellular vesicles from pSS patients, SLE patients and HD
PXD042539-1	Systemic lupus erythematosus	Blood	Data-independent acquisition	PRIDE	37678715	PXD042539	9	9	Transcriptomic and proteomic profiling of non-classical monocytes unravels distinct pathogenic features in SLE
PXD042539-2	Systemic lupus erythematosus	Blood	Data-independent acquisition	PRIDE	37678715	PXD042539	9	9	Transcriptomic and proteomic profiling of non-classical monocytes unravels distinct pathogenic features in SLE
PXD042539-3	Systemic lupus erythematosus	Blood	Data-independent acquisition	PRIDE	37678715	PXD042539	9	9	Transcriptomic and proteomic profiling of non-classical monocytes unravels distinct pathogenic features in SLE
PXD046058	Rheumatoid arthritis	Blood	Label free	PRIDE	-	PXD046058	9	9	Protein profiling of plasma extracellular vesicles from rheumatoid arthritis patients.
PXD050335-1	Crohn's disease	Colon	Label free	PRIDE	38791146	PXD050335	8	8	Multi-Omics Characterization of Colon Mucosa and Submucosa/Wall from Crohn's Disease Patients
PXD050335-2	Crohn's disease	Colon	Label free	PRIDE	38791146	PXD050335	9	8	Multi-Omics Characterization of Colon Mucosa and Submucosa/Wall from Crohn's Disease Patients
PXD050335-3	Crohn's disease	Colon	Label free	PRIDE	38791146	PXD050335	10	9	Multi-Omics Characterization of Colon Mucosa and Submucosa/Wall from Crohn's Disease Patients
PXD050335-4	Crohn's disease	Colon	Label free	PRIDE	38791146	PXD050335	8	9	Multi-Omics Characterization of Colon Mucosa and Submucosa/Wall from Crohn's Disease Patients
