# Supplementary material for: SPAID: a comprehensive database for disease-specific autoantigens in autoimmune disorders
Source: Adv Biotechnol (Singap). 2026 Jun 8;4(2):23. doi: 10.1007/s44307-026-00117-8 (PMC13246995; doi:10.1007/s44307-026-00117-8)
Supplement: Supplementary file 3 — Supplementary Material 3. Table S2: Predicted immunogenic MS peptides validated by MHC ligands. [file 44307_2026_117_MOESM3_ESM.xlsx]

## Sheet: Table S2
Table S2. MS-derived peptides with predicted immunogenic epitopes overlapping MHC ligand-validated epitopes
This table presents 37 MS-identified peptides that are predicted to be immunogenic in SPAID, each with corresponding immunogenic epitopes and HLA assignment, and independently supported by MHC ligand assays, yielding 91 epitope–HLA pairs across 8 HLA class I alleles.
Field Descriptions:
• Peptide:	Original peptide sequence identified from mass spectrometry-based proteomic analysis.
• Predicted Epitope:	Short immunogenic epitope (8–14 amino acids) predicted within the original peptide.
• HLA-I Allele:	Human leukocyte antigen (HLA) class I allele for which the binding analysis of the predicted epitope was performed.
• Aff(nM):	Predicted binding affinity of the epitope to the HLA molecule, as calculated by NetMHCpan (nanomolar; lower values indicate stronger binding).
• Thalf(h):	Predicted half-life of the epitope–HLA complex, calculated by NetMHCstabpan (hours; longer values indicate greater complex stability).
• TCR:	T-cell receptor recognition probability of the predicted epitope, calculated using the multi-state thermodynamic model (higher values indicate greater likelihood of TCR engagement).
• Immunogenicity:	Overall predicted immunogenic potential of the epitope. An epitope with TCR > 10^{-11}, Aff(nM) < 34 nM, and Thalf(h) > 1.4 h was predicted to be immunogenic.
Peptide	Predicted Epitope	HLA-I Allele	Aff(nM)	Thalf(h)	TCR	Immunogenicity
GPSVFPLAPSSK	SVFPLAPSSK	HLA-A*03:01	20.72	1.57	1.3659e-06	Immunogenic
YTPSGQAGAAASESLFVSNHAY	SLFVSNHAY	HLA-B*15:01	29.78	12.76	0.99239	Immunogenic
GGETSEMYLIQPDSSVKPYR	YLIQPDSSV	HLA-A*02:01	17.79	6.06	5.3621e-11	Immunogenic
DQPRPAFSAIR	QPRPAFSAI	HLA-B*07:02	3.62	21.12	3.4937e-09	Immunogenic
SLYASSPGGVYATR	SLYASSPGGV	HLA-A*02:01	33.94	1.53	1	Immunogenic
SLYASSPGGVYATR	SLYASSPGGVY	HLA-B*15:01	31.61	11.61	1	Immunogenic
KVVNPLFEK	KVVNPLFEK	HLA-A*03:01	23.9	6.21	1.359e-06	Immunogenic
YAASSYLSLTPEQWK	SSYLSLTPEQW	HLA-B*58:01	18.32	2.14	0.99619	Immunogenic
YAASSYLSLTPEQWK	ASSYLSLTPEQW	HLA-B*58:01	17.54	4.25	0.99619	Immunogenic
YAASSYLSLTPEQWK	LSLTPEQW	HLA-B*58:01	26.29	5.28	0.99619	Immunogenic
ALMLQGVDLLADAVAVTMGPK	LMLQGVDLL	HLA-A*02:01	23.21	2.38	5.8877e-05	Immunogenic
FLASVSTVLTSK	FLASVSTVL	HLA-A*02:01	7.34	4.41	1.0428e-08	Immunogenic
FLASVSTVLTSKYR	FLASVSTVL	HLA-A*02:01	7.34	4.41	1.0428e-08	Immunogenic
DSTYSLSSTLTLSK	SLSSTLTLSK	HLA-A*03:01	16.04	3.35	6.9343e-09	Immunogenic
QIFNGTFVK	QIFNGTFVK	HLA-A*03:01	26.5	1.48	7.0407e-09	Immunogenic
ILTEAEIDAHLVALAERD	AEIDAHLVAL	HLA-B*40:01	6.9	3.72	0.0078482	Immunogenic
LSESGAIMTDLEENPK	SESGAIMTDL	HLA-B*40:01	32.43	1.58	1.3895e-08	Immunogenic
NLPQYVSNELLEEAFSVFGQVER	YVSNELLEEAFSV	HLA-A*02:01	6.34	3.8	4.588e-07	Immunogenic
NLPQYVSNELLEEAFSVFGQVER	LPQYVSNEL	HLA-B*07:02	30.89	3.99	0.50003	Immunogenic
NLPQYVSNELLEEAFSVFGQVER	ELLEEAFSV	HLA-A*02:01	23.69	1.49	5.3825e-11	Immunogenic
AYLPVNESFGFTADLR	AYLPVNESF	HLA-A*24:02	24.88	15.01	0.99244	Immunogenic
VAIQLNDTHPALSIPELMR	HPALSIPEL	HLA-B*07:02	27.11	4.51	0.00011865	Immunogenic
FLEQQNKILLAELEQLKGQGK	LEQQNKILL	HLA-B*40:01	30.98	1.5	2.7018e-11	Immunogenic
FLEQQNKILLAELEQLKGQGK	ILLAELEQL	HLA-A*02:01	20.08	2.51	1.5962e-10	Immunogenic
LLQDSVDFSLADAINTEFK	LLQDSVDFSL	HLA-A*02:01	17.87	2.86	1	Immunogenic
LLQDSVDFSLADAINTEFKNTR	LLQDSVDFSL	HLA-A*02:01	17.87	2.86	1	Immunogenic
RLENNHAQLLR	LENNHAQLL	HLA-B*40:01	22.69	1.86	5.9329e-05	Immunogenic
KMYEEFLSK	KMYEEFLSK	HLA-A*03:01	4.92	20.78	5.8877e-05	Immunogenic
SLMDHTIPEV	LMDHTIPEV	HLA-A*02:01	4.51	13.3	5.8881e-05	Immunogenic
SLMDHTIPEV	SLMDHTIPEV	HLA-A*02:01	3.55	52.46	5.8881e-05	Immunogenic
YVGGQEHFAHLLILR	QEHFAHLLIL	HLA-B*40:01	26.52	1.46	9.037e-07	Immunogenic
KVAPAPAVVK	KVAPAPAVVK	HLA-A*03:01	25.5	6.52	1.359e-06	Immunogenic
FLAEDALNTV	FLAEDALNTV	HLA-A*02:01	3.78	11.16	1.3556e-06	Immunogenic
NVLIFDLGGGTFDVSILTIEDGIFEVK	LIFDLGGGTF	HLA-B*15:01	23.37	2.37	0.5	Immunogenic
NVLIFDLGGGTFDVSILTIEDGIFEVK	LTIEDGIFEV	HLA-A*02:01	33.02	1.84	0.00017752	Immunogenic
NVLIFDLGGGTFDVSILTIEDGIFEVK	ILTIEDGIFEV	HLA-A*02:01	16.63	1.68	0.50006	Immunogenic
NVLIFDLGGGTFDVSILTIEDGIFEVK	SILTIEDGIFEV	HLA-A*02:01	17.64	2.02	0.99239	Immunogenic
GSEMVVAGKLQDR	SEMVVAGKL	HLA-B*40:01	14.38	1.83	2.6809e-11	Immunogenic
KLRETQGIEK	KLRETQGIEK	HLA-A*03:01	27.43	5.34	2.7829e-11	Immunogenic
GGETSEMYLIQPDSSVKPYR	YLIQPDSSV	HLA-A*02:01	17.79	6.06	5.3621e-11	Immunogenic
KVAPAPAVVK	KVAPAPAVVK	HLA-A*03:01	25.5	6.52	1.359e-06	Immunogenic
KVVNPLFEK	KVVNPLFEK	HLA-A*03:01	23.9	6.21	1.359e-06	Immunogenic
HRAQVIYTR	HRAQVIYTR	HLA-B*27:05	33.48	3.71	5.3821e-11	Immunogenic
VAIQLNDTHPALSIPELMR	HPALSIPEL	HLA-B*07:02	27.11	4.51	0.00011865	Immunogenic
ATYHGSFSTK	ATYHGSFSTK	HLA-A*03:01	7.94	15.88	1	Immunogenic
YAASSYLSLTPEQWK	SSYLSLTPEQW	HLA-B*58:01	18.32	2.14	0.99619	Immunogenic
YAASSYLSLTPEQWK	ASSYLSLTPEQW	HLA-B*58:01	17.54	4.25	0.99619	Immunogenic
YAASSYLSLTPEQWK	LSLTPEQW	HLA-B*58:01	26.29	5.28	0.99619	Immunogenic
YTPSGQAGAAASESLFVSNHAY	SLFVSNHAY	HLA-B*15:01	29.78	12.76	0.99239	Immunogenic
FLASVSTVLTSK	FLASVSTVL	HLA-A*02:01	7.34	4.41	1.0428e-08	Immunogenic
FLASVSTVLTSKYR	FLASVSTVL	HLA-A*02:01	7.34	4.41	1.0428e-08	Immunogenic
DSTYSLSSTLTLSK	SLSSTLTLSK	HLA-A*03:01	16.04	3.35	6.9343e-09	Immunogenic
AYLPVNESFGFTADLR	AYLPVNESF	HLA-A*24:02	24.88	15.01	0.99244	Immunogenic
GPSVFPLAPSSK	SVFPLAPSSK	HLA-A*03:01	20.72	1.57	1.3659e-06	Immunogenic
VSYSHIQSK	VSYSHIQSK	HLA-A*03:01	15.83	4.1	4.5187e-07	Immunogenic
RILPKPTRK	RILPKPTRK	HLA-A*03:01	17.54	5.94	0.99994	Immunogenic
FLEQQNKILLAELEQLKGQGK	LEQQNKILL	HLA-B*40:01	30.98	1.5	2.7018e-11	Immunogenic
FLEQQNKILLAELEQLKGQGK	ILLAELEQL	HLA-A*02:01	20.08	2.51	1.5962e-10	Immunogenic
LLQDSVDFSLADAINTEFK	LLQDSVDFSL	HLA-A*02:01	17.87	2.86	1	Immunogenic
LLQDSVDFSLADAINTEFKNTR	LLQDSVDFSL	HLA-A*02:01	17.87	2.86	1	Immunogenic
SLYASSPGGVYATR	SLYASSPGGV	HLA-A*02:01	33.94	1.53	1	Immunogenic
SLYASSPGGVYATR	SLYASSPGGVY	HLA-B*15:01	31.61	11.61	1	Immunogenic
ILTEAEIDAHLVALAERD	AEIDAHLVAL	HLA-B*40:01	6.9	3.72	0.0078482	Immunogenic
RLENNHAQLLR	LENNHAQLL	HLA-B*40:01	22.69	1.86	5.9329e-05	Immunogenic
YVGGQEHFAHLLILR	QEHFAHLLIL	HLA-B*40:01	26.52	1.46	9.037e-07	Immunogenic
VAIQLNDTHPALSIPELMR	HPALSIPEL	HLA-B*07:02	27.11	4.51	0.00011865	Immunogenic
YAASSYLSLTPEQWK	SSYLSLTPEQW	HLA-B*58:01	18.32	2.14	0.99619	Immunogenic
YAASSYLSLTPEQWK	ASSYLSLTPEQW	HLA-B*58:01	17.54	4.25	0.99619	Immunogenic
YAASSYLSLTPEQWK	LSLTPEQW	HLA-B*58:01	26.29	5.28	0.99619	Immunogenic
YTPSGQAGAAASESLFVSNHAY	SLFVSNHAY	HLA-B*15:01	29.78	12.76	0.99239	Immunogenic
ALMLQGVDLLADAVAVTMGPK	LMLQGVDLL	HLA-A*02:01	23.21	2.38	5.8877e-05	Immunogenic
AYLPVNESFGFTADLR	AYLPVNESF	HLA-A*24:02	24.88	15.01	0.99244	Immunogenic
KVVNPLFEK	KVVNPLFEK	HLA-A*03:01	23.9	6.21	1.359e-06	Immunogenic
GGETSEMYLIQPDSSVKPYR	YLIQPDSSV	HLA-A*02:01	17.79	6.06	5.3621e-11	Immunogenic
ILTEAEIDAHLVALAERD	AEIDAHLVAL	HLA-B*40:01	6.9	3.72	0.0078482	Immunogenic
GPSVFPLAPSSK	SVFPLAPSSK	HLA-A*03:01	20.72	1.57	1.3659e-06	Immunogenic
DSTYSLSSTLTLSK	SLSSTLTLSK	HLA-A*03:01	16.04	3.35	6.9343e-09	Immunogenic
LLQDSVDFSLADAINTEFK	LLQDSVDFSL	HLA-A*02:01	17.87	2.86	1	Immunogenic
SLYASSPGGVYATR	SLYASSPGGV	HLA-A*02:01	33.94	1.53	1	Immunogenic
SLYASSPGGVYATR	SLYASSPGGVY	HLA-B*15:01	31.61	11.61	1	Immunogenic
YVGGQEHFAHLLILR	QEHFAHLLIL	HLA-B*40:01	26.52	1.46	9.037e-07	Immunogenic
RLENNHAQLLR	LENNHAQLL	HLA-B*40:01	22.69	1.86	5.9329e-05	Immunogenic
FLASVSTVLTSK	FLASVSTVL	HLA-A*02:01	7.34	4.41	1.0428e-08	Immunogenic
VSYSHIQSK	VSYSHIQSK	HLA-A*03:01	15.83	4.1	4.5187e-07	Immunogenic
ALMLQGVDLLADAVAVTMGPK	LMLQGVDLL	HLA-A*02:01	23.21	2.38	5.8877e-05	Immunogenic
QIFNGTFVK	QIFNGTFVK	HLA-A*03:01	26.5	1.48	7.0407e-09	Immunogenic
GDSTFESKSYK	STFESKSYK	HLA-A*03:01	16.19	4.58	5.8877e-05	Immunogenic
DRPARHPQEQPLW	RPARHPQEQPL	HLA-B*07:02	15.93	16.54	0.0076167	Immunogenic
STSQTFIYK	STSQTFIYK	HLA-A*03:01	25.45	3.84	0.0076149	Immunogenic
TLSSSTQASLEIDSLFEGIDFYTSITR	SLFEGIDFYTSI	HLA-A*02:01	27.1	5.92	0.50381	Immunogenic
TLSSSTQASLEIDSLFEGIDFYTSITR	SLFEGIDFYT	HLA-A*02:01	8.35	2.08	0.0076154	Immunogenic
