# Supplementary material for: SPAID: a comprehensive database for disease-specific autoantigens in autoimmune disorders
Source: Adv Biotechnol (Singap). 2026 Jun 8;4(2):23. doi: 10.1007/s44307-026-00117-8 (PMC13246995; doi:10.1007/s44307-026-00117-8)
Supplement: Supplementary file 4 — Supplementary Material 4. Table S3: Differentially expressed proteins in Rheumatoid Arthritis. [file 44307_2026_117_MOESM4_ESM.xlsx]

## Sheet: Sheet
Table S3. Differentially expressed proteins in Rheumatoid Arthritis
This table summarizes proteins differentially expressed between RA and healthy control (HC) samples, with immunogenicity predictions and epitope annotations curated within the SPAID database.
Field Descriptions:
• SPAID ID: Unique protein identifier in SPAID database.
• Protein Name: UniProt protein accession and name .
• Comparison: Experimental design (RA vs HC = Rheumatoid Arthritis vs Healthy Controls).
• log2FC: Log₂-transformed fold change in protein abundance (positive = upregulated in RA, negative = downregulated in RA).
• P-Value: P-value of two groups t-test for protein expression between RA and HC.
• T-stat: T-value of two groups t-test for protein expression between RA and HC.
• Expression Status: Classification of differential expression: Up-regulated, Down-regulated, or Non-significant ( |log2FC| >0.58 & P < 0.01 considered differential expression).
• Expression Pattern: Disease specificity: RA-Specific or Non-specific.
• Immunogenicity: Predicted Immunogenicity in SPAID (Immunogenic vs. Non-immunogenic).
• MHC Validated Epitopes: Experimentally validated epitopes from MHC ligand assays (comma-separated peptide sequences; "-" indicates no validated epitopes).
• T-cell Validated Epitopes: Experimentally validated epitopes from T-cell assays (comma-separated peptide sequences; "-" indicates no validated epitopes).
SPAID ID	Protein Name	Comparison	log2FC	P-Value	T-stat	Expression Status	Expression Pattern	Immunogenicity	MHC Validated Epitopes	T-cell Validated Epitopes
SPAIDHsaPro03698	sp|P05154|IPSP_HUMAN	RA vs HC	-0.8048	0.132022	-1.70565	Non-significant	Non-Specific	Immunogenic	-	-
SPAIDHsaPro17351	sp|Q92954-6|PRG4_HUMAN	RA vs HC	0.787129	0.210691	1.3614	Non-significant	Non-Specific	Immunogenic	IQQYIYKQEPVQK,THTIRIQYSPARLA	THTIRIQYSPARLA
SPAIDHsaPro19013	sp|Q99733|NP1L4_HUMAN	RA vs HC	7.74435	0.177004	1.50462	Non-significant	Non-Specific	Immunogenic	EEVHDLERKY	-
SPAIDHsaPro19012	sp|Q99733-2|NP1L4_HUMAN	RA vs HC	7.74435	0.177004	1.50462	Non-significant	Non-Specific	Immunogenic	EEVHDLERKY	-
SPAIDHsaPro07254	sp|P49006|MRP_HUMAN	RA vs HC	7.29758	0.162222	1.70962	Non-significant	Non-Specific	Non-immunogenic	-	-
SPAIDHsaPro03506	sp|P02768|ALBU_HUMAN	RA vs HC	-0.877774	0.0634451	-2.17962	Non-significant	Non-Specific	Immunogenic	FQNALLVRYTKKVPQVS,APELLFFAKRYKAA,KKVPQVSTPTLVEVSRNLGKVGSK,EQLGEYKFQNALLVRYTK,DHVKLVNEVTEFAKT,ETYGEMADCCAKQ,EQLGEYKFQNALLVRYTKK,KKVPQVSTPTLVEVSRNLGKVG,LGEYKFQNALLVR,LGEYKFQNALLVRYT,LKKYLYEIARRHP,LRETYGEMAD,RETYGEMADCCAKQ	-
SPAIDHsaPro03505	sp|P02766|TTHY_HUMAN	RA vs HC	0.310008	0.377936	0.93367	Non-significant	Non-Specific	Immunogenic	MVKVLDAVRGSPA,TEEEFVEGIYKVEIDTKSYWK,VEGIYKVEIDTKSYWK,IAALLSPYSYSTTAVVTNPK	-
SPAIDHsaPro04556	sp|P12259|FA5_HUMAN	RA vs HC	-0.485841	0.188507	-1.43803	Non-significant	Non-Specific	Immunogenic	-	-
SPAIDHsaPro16498	sp|Q8TDL5|BPIB1_HUMAN	RA vs HC	0.106739	0.803019	0.258451	Non-significant	Non-Specific	Immunogenic	-	-
SPAIDHsaPro06569	sp|P35908|K22E_HUMAN	RA vs HC	-0.484071	0.273559	-1.21878	Non-significant	Non-Specific	Immunogenic	GGPGGFGPGGYPGGIHEV,VLYDAEISQIHQSVTDTNVILSMDNSR	-
SPAIDHsaPro24121	sp|Q9Y490|TLN1_HUMAN	RA vs HC	-0.125324	0.664076	-0.458838	Non-significant	Non-Specific	Immunogenic	-	-
SPAIDHsaPro24120	sp|Q9Y490-2|TLN1_HUMAN	RA vs HC	-0.125324	0.664076	-0.458838	Non-significant	Non-Specific	Immunogenic	-	-
SPAIDHsaPro25175	NonC|URS0000086133_9606_ORF107_frame3	RA vs HC	0.115432	0.737612	0.347537	Non-significant	Non-Specific	Immunogenic	VDDTSIVVRWSRPQAPIT,TIYVIALKNNQKSEPL,SPVTGYRVTTTPKNGPGPT,DEPQYLDLPSTATSVN,AVEENQESTPVV,DTSEYIISCHPVG,EGDEPQYLDLPSTATSVN,EVSVYALKDTLTSRPA,GPMKEINLAPDSSSVV,IPGHLNSYTIKGLKPG,ITGYRITTTPTN,IVNVYQISEDGEQS,IYLYTLNDNARSSPV,IYVIALKNNQKSEPL,LPSSSPVTGYRVTTTPKNGPGPT,QPPRARITGYIIKYEKPGSPPR,TIYVIALKNNQKSEPLIG,APITGYRIVYSPSVEGSS	-
SPAIDHsaPro23652	sp|Q9UQ80|PA2G4_HUMAN	RA vs HC	-0.0536823	0.887136	-0.146725	Non-significant	Non-Specific	Immunogenic	-	-
SPAIDHsaPro04001	sp|P08319|ADH4_HUMAN	RA vs HC	-1.05064	0.33818	-1.04857	Non-significant	Non-Specific	Immunogenic	-	-
SPAIDHsaPro04000	sp|P08319-2|ADH4_HUMAN	RA vs HC	-1.05064	0.33818	-1.04857	Non-significant	Non-Specific	Immunogenic	-	-
SPAIDHsaPro03910	sp|P07741|APT_HUMAN	RA vs HC	3.76404	0.579247	0.577874	Non-significant	Non-Specific	Immunogenic	-	-
SPAIDHsaPro03909	sp|P07741-2|APT_HUMAN	RA vs HC	3.76404	0.579247	0.577874	Non-significant	Non-Specific	Immunogenic	-	-
SPAIDHsaPro03557	sp|P04114|APOB_HUMAN	RA vs HC	-0.124596	0.650325	-0.472921	Non-significant	Non-Specific	Immunogenic	VSTAFVYTKNPNGYS,YPKSLHMYANRLLD	-
SPAIDHsaPro05284	sp|P19827|ITIH1_HUMAN	RA vs HC	-0.824258	0.0957505	-1.96199	Non-significant	Non-Specific	Immunogenic	-	-
SPAIDHsaPro21539	sp|Q9NRN5|OLFL3_HUMAN	RA vs HC	0.403764	0.800012	0.269369	Non-significant	Non-Specific	Immunogenic	-	-
SPAIDHsaPro21537	sp|Q9NRN5-2|OLFL3_HUMAN	RA vs HC	0.403764	0.800012	0.269369	Non-significant	Non-Specific	Immunogenic	-	-
SPAIDHsaPro20529	sp|Q9H444|CHM4B_HUMAN	RA vs HC	3.74908	0.364796	1.01831	Non-significant	Non-Specific	Immunogenic	-	-
SPAIDHsaPro00119	sp|A0M8Q6|IGLC7_HUMAN	RA vs HC	-1.73257	0.0539401	-2.43126	Non-significant	Non-Specific	Non-immunogenic	YAASSYLSLTPEQWK	-
SPAIDHsaPro03304	sp|P01023|A2MG_HUMAN	RA vs HC	-1.06383	0.0682878	-2.13295	Non-significant	Non-Specific	Immunogenic	KPQYMVLVPSLLHT,TSATNIVKWITKQQNAQ,GNRIAQWQSFQL,SGKPQYMVLVPSLLHTET,GKPQYMVLVPSLLHTE,GKPQYMVLVPSLLHTET,GNRIAQWQSFQLEGG	-
SPAIDHsaPro04372	sp|P10643|CO7_HUMAN	RA vs HC	0.332667	0.581981	0.573864	Non-significant	Non-Specific	Immunogenic	-	-
SPAIDHsaPro03314	sp|P01042|KNG1_HUMAN	RA vs HC	-1.66559	0.0291976	-2.6755	Non-significant	Non-Specific	Immunogenic	QPLGMISLMKRPPGFS,NDKDLFKAVDAALKK,QPLGMISLMKRPPGFSP	-
SPAIDHsaPro03453	sp|P02649|APOE_HUMAN	RA vs HC	-0.456836	0.197374	-1.40739	Non-significant	Non-Specific	Immunogenic	LSKELQAAQARLGADM,AAVGTSAAPVPSDNH	-
SPAIDHsaPro03872	sp|P07327|ADH1A_HUMAN	RA vs HC	2.31793	0.616895	0.539803	Non-significant	Non-Specific	Immunogenic	-	-
SPAIDHsaPro03222	sp|P00325|ADH1B_HUMAN	RA vs HC	-1.12437	0.264073	-1.24038	Non-significant	Non-Specific	Immunogenic	-	-
SPAIDHsaPro03263	sp|P00558|PGK1_HUMAN	RA vs HC	0.814767	0.233009	1.29871	Non-significant	Non-Specific	Immunogenic	SPERPFLAILGGAKVADK,DKIQLINNMLDKV	-
SPAIDHsaPro03305	sp|P01024|CO3_HUMAN	RA vs HC	0.00286688	0.990811	0.0118886	Non-significant	Non-Specific	Immunogenic	VPYVIVPLKTGLQE,SPMYSIITPNILRL,AGYALAQMGRLKGPLL,LVAYYTLIGASGQR,DRNTLIIYLDKVSHS,ETRILLQGTPVAQ,IAGYALAQMGRLKGPL,SPMYSIITPNILR,TAFVIFGIQDGEQR,VPYVIVPLKTGLQEVE,SETRILLQGTPVAQMT	-
SPAIDHsaPro20814	sp|Q9H939|PPIP2_HUMAN	RA vs HC	0.030317	0.9444	0.0721718	Non-significant	Non-Specific	Immunogenic	-	-
SPAIDHsaPro03274	sp|P00742|FA10_HUMAN	RA vs HC	0.348156	0.462287	0.783322	Non-significant	Non-Specific	Non-immunogenic	-	-
SPAIDHsaPro06508	sp|P35579|MYH9_HUMAN	RA vs HC	-0.0634557	0.916091	-0.109301	Non-significant	Non-Specific	Immunogenic	FRQRYEILTPNSIPK	VLMIKALEL,QLFNHTMFI
SPAIDHsaPro03296	sp|P01008|ANT3_HUMAN	RA vs HC	-0.338256	0.396843	-0.906693	Non-significant	Non-Specific	Immunogenic	SELVYGAKLQPLDFKEN	-
SPAIDHsaPro08022	sp|P55083|MFAP4_HUMAN	RA vs HC	0.860592	0.241422	1.31929	Non-significant	Non-Specific	Immunogenic	FSISPNAVSAEE,VPVPVFCDMTTEGGKWT,VPVPVFCDMTTEGGKW	-
SPAIDHsaPro08021	sp|P55083-2|MFAP4_HUMAN	RA vs HC	0.860592	0.241422	1.31929	Non-significant	Non-Specific	Immunogenic	FSISPNAVSAEE,VPVPVFCDMTTEGGKWT,VPVPVFCDMTTEGGKW	-
SPAIDHsaPro04184	sp|P0C0L5|CO4B_HUMAN	RA vs HC	0.335531	0.41941	0.851262	Non-significant	Non-Specific	Immunogenic	GLAVFQDEGAEPLKQ	-
SPAIDHsaPro09597	sp|Q09666|AHNK_HUMAN	RA vs HC	0.16919	0.690756	0.414763	Non-significant	Non-Specific	Immunogenic	-	-
SPAIDHsaPro03583	sp|P04196|HRG_HUMAN	RA vs HC	-0.63455	0.388486	-0.931687	Non-significant	Non-Specific	Immunogenic	-	-
SPAIDHsaPro03916	sp|P07900|HS90A_HUMAN	RA vs HC	-0.224341	0.965306	-0.0448762	Non-significant	Non-Specific	Immunogenic	-	-
SPAIDHsaPro03915	sp|P07900-2|HS90A_HUMAN	RA vs HC	-0.224341	0.965306	-0.0448762	Non-significant	Non-Specific	Immunogenic	-	-
SPAIDHsaPro03302	sp|P01011|AACT_HUMAN	RA vs HC	-0.270528	0.243031	-1.26109	Non-significant	Non-Specific	Immunogenic	-	-
SPAIDHsaPro06246	sp|P31146|COR1A_HUMAN	RA vs HC	8.83759	0.0910339	2.20497	Non-significant	Non-Specific	Immunogenic	-	-
SPAIDHsaPro20594	sp|Q9H4M9|EHD1_HUMAN	RA vs HC	1.65909	0.107048	1.82183	Non-significant	Non-Specific	Immunogenic	-	-
SPAIDHsaPro03596	sp|P04259|K2C6B_HUMAN	RA vs HC	-0.416068	0.517399	-0.685846	Non-significant	Non-Specific	Non-immunogenic	-	-
SPAIDHsaPro04379	sp|P10720|PF4V_HUMAN	RA vs HC	-0.190531	0.641296	-0.484115	Non-significant	Non-Specific	Immunogenic	-	-
SPAIDHsaPro03597	sp|P04264|K2C1_HUMAN	RA vs HC	-0.30567	0.463153	-0.772187	Non-significant	Non-Specific	Immunogenic	AQYEDIAQK,AQYEDIAQKS,AQYEDIAQKSKAEAE,FVSTTYSGVTR,NVEIDPEIQ,SLVNLGGSK,TNAENEFVTIK	-
SPAIDHsaPro10716	sp|Q14624|ITIH4_HUMAN	RA vs HC	-0.749233	0.0398401	-2.45988	Non-significant	Non-Specific	Immunogenic	APSAILPLPGQSVER,AQAQYSAAVAKGKSAG,IQAPSAILPLPGQSVER,KGSEMVVAGKLQDRGPD,NVVFVIDKSGSMSG,WRPSLVPASAENVNK,RPSLVPASAENVNK	-
SPAIDHsaPro03885	sp|P07360|CO8G_HUMAN	RA vs HC	-0.0907901	0.863847	-0.177151	Non-significant	Non-Specific	Immunogenic	-	-
SPAIDHsaPro05281	sp|P19823|ITIH2_HUMAN	RA vs HC	-0.175496	0.578735	-0.586169	Non-significant	Non-Specific	Immunogenic	-	-
SPAIDHsaPro03387	sp|P01764|HV323_HUMAN	RA vs HC	-0.898982	0.01125	-3.35143	Non-significant	Non-Specific	Immunogenic	SKNTLYLQMNSLRAEDT,KNTLYLQMNSLRAEDT	-
SPAIDHsaPro03390	sp|P01768|HV330_HUMAN	RA vs HC	-0.898982	0.01125	-3.35143	Non-significant	Non-Specific	Immunogenic	SKNTLYLQMNSLRAEDT,KNTLYLQMNSLRAEDT	-
SPAIDHsaPro09948	sp|Q13214|SEM3B_HUMAN	RA vs HC	-4.05661	0.292618	-1.2098	Non-significant	Non-Specific	Immunogenic	-	-
SPAIDHsaPro09947	sp|Q13214-2|SEM3B_HUMAN	RA vs HC	-4.05661	0.292618	-1.2098	Non-significant	Non-Specific	Immunogenic	-	-
SPAIDHsaPro03277	sp|P00748|FA12_HUMAN	RA vs HC	-0.7124	0.170335	-1.5074	Non-significant	Non-Specific	Immunogenic	-	-
SPAIDHsaPro04652	sp|P13647|K2C5_HUMAN	RA vs HC	0.18635	0.640221	0.497337	Non-significant	Non-Specific	Immunogenic	-	-
SPAIDHsaPro05450	sp|P21333|FLNA_HUMAN	RA vs HC	-0.252675	0.49094	-0.727569	Non-significant	Non-Specific	Immunogenic	NPAEFVVNTSNAGAG,EVGQFQVDCSSAGSAE,NPAEFVVNTSNAGAGA	-
SPAIDHsaPro05449	sp|P21333-2|FLNA_HUMAN	RA vs HC	-0.252675	0.49094	-0.727569	Non-significant	Non-Specific	Immunogenic	NPAEFVVNTSNAGAG,EVGQFQVDCSSAGSAE,NPAEFVVNTSNAGAGA	-
SPAIDHsaPro03942	sp|P07996|TSP1_HUMAN	RA vs HC	0.572593	0.30011	1.13841	Non-significant	Non-Specific	Immunogenic	GPDPSSPAFRIEDANLIPPVPD,GPDPSSPAFRIED	-
SPAIDHsaPro03452	sp|P02647|APOA1_HUMAN	RA vs HC	0.124035	0.613644	0.533675	Non-significant	Non-Specific	Immunogenic	-	-
SPAIDHsaPro01842	sp|O60610|DIAP1_HUMAN	RA vs HC	-0.0220183	0.957471	-0.0550229	Non-significant	Non-Specific	Immunogenic	-	-
SPAIDHsaPro01840	sp|O60610-2|DIAP1_HUMAN	RA vs HC	-0.0220183	0.957471	-0.0550229	Non-significant	Non-Specific	Immunogenic	-	-
SPAIDHsaPro01841	sp|O60610-3|DIAP1_HUMAN	RA vs HC	-0.0220183	0.957471	-0.0550229	Non-significant	Non-Specific	Immunogenic	-	-
SPAIDHsaPro03613	sp|P04424|ARLY_HUMAN	RA vs HC	-2.31025	0.594266	-0.574611	Non-significant	Non-Specific	Immunogenic	-	-
SPAIDHsaPro08267	sp|P59998|ARPC4_HUMAN	RA vs HC	7.88981	0.137986	1.84526	Non-significant	Non-Specific	Immunogenic	-	-
SPAIDHsaPro08264	sp|P59998-2|ARPC4_HUMAN	RA vs HC	7.88981	0.137986	1.84526	Non-significant	Non-Specific	Immunogenic	-	-
SPAIDHsaPro08265	sp|P59998-3|ARPC4_HUMAN	RA vs HC	7.88981	0.137986	1.84526	Non-significant	Non-Specific	Immunogenic	-	-
SPAIDHsaPro09778	sp|Q12906|ILF3_HUMAN	RA vs HC	-0.420816	0.526182	-0.688111	Non-significant	Non-Specific	Immunogenic	-	-
SPAIDHsaPro09772	sp|Q12906-2|ILF3_HUMAN	RA vs HC	-0.420816	0.526182	-0.688111	Non-significant	Non-Specific	Immunogenic	-	-
SPAIDHsaPro09773	sp|Q12906-3|ILF3_HUMAN	RA vs HC	-0.420816	0.526182	-0.688111	Non-significant	Non-Specific	Immunogenic	-	-
SPAIDHsaPro09774	sp|Q12906-4|ILF3_HUMAN	RA vs HC	-0.420816	0.526182	-0.688111	Non-significant	Non-Specific	Immunogenic	-	-
SPAIDHsaPro09775	sp|Q12906-5|ILF3_HUMAN	RA vs HC	-0.420816	0.526182	-0.688111	Non-significant	Non-Specific	Immunogenic	-	-
SPAIDHsaPro09776	sp|Q12906-6|ILF3_HUMAN	RA vs HC	-0.420816	0.526182	-0.688111	Non-significant	Non-Specific	Immunogenic	-	-
SPAIDHsaPro09777	sp|Q12906-7|ILF3_HUMAN	RA vs HC	-0.420816	0.526182	-0.688111	Non-significant	Non-Specific	Immunogenic	-	-
SPAIDHsaPro03481	sp|P02748|CO9_HUMAN	RA vs HC	0.0560537	0.904045	0.125446	Non-significant	Non-Specific	Immunogenic	YEEQIEAFKSIIQEKT	-
SPAIDHsaPro06484	sp|P35443|TSP4_HUMAN	RA vs HC	7.67462	0.250363	1.24347	Non-significant	Non-Specific	Immunogenic	-	-
SPAIDHsaPro13382	sp|Q6Q788|APOA5_HUMAN	RA vs HC	0.134595	0.799375	0.265847	Non-significant	Non-Specific	Immunogenic	-	-
SPAIDHsaPro03306	sp|P01031|CO5_HUMAN	RA vs HC	-1.07296	0.0607999	-2.19017	Non-significant	Non-Specific	Immunogenic	TDKPVYTPDQSVKVRV	-
SPAIDHsaPro02962	sp|O95445|APOM_HUMAN	RA vs HC	-0.150373	0.575522	-0.600286	Non-significant	Non-Specific	Immunogenic	-	-
SPAIDHsaPro03600	sp|P04275|VWF_HUMAN	RA vs HC	0.843099	0.270256	1.25826	Non-significant	Non-Specific	Immunogenic	NPGTFRILVGNKGCSHPS,NPGTFRILVGNKGCS	-
SPAIDHsaPro06567	sp|P35858|ALS_HUMAN	RA vs HC	-0.444662	0.310347	-1.13261	Non-significant	Non-Specific	Immunogenic	-	-
SPAIDHsaPro06566	sp|P35858-2|ALS_HUMAN	RA vs HC	-0.444662	0.310347	-1.13261	Non-significant	Non-Specific	Immunogenic	-	-
SPAIDHsaPro11380	sp|Q16270|IBP7_HUMAN	RA vs HC	-0.446345	0.208192	-1.38027	Non-significant	Non-Specific	Non-immunogenic	-	-
SPAIDHsaPro11379	sp|Q16270-2|IBP7_HUMAN	RA vs HC	-0.446345	0.208192	-1.38027	Non-significant	Non-Specific	Non-immunogenic	-	-
SPAIDHsaPro03782	sp|P06396|GELS_HUMAN	RA vs HC	-0.165507	0.58662	-0.58331	Non-significant	Non-Specific	Immunogenic	LRVLRAQPVQVAEGSEP,DDDGTGQKQIWRIEGSNKVPVDPA,TGDAYVILKTVQLRNGNL,KIGRFVIEEVPGELM,TGAQELLRVLRAQPVQVA,RIEGSNKVPVDPA,AQELLRVLRAQPVQ,DDGTGQKQIWRIEGSNKVPVDPA,GAQELLRVLRAQPVQ,GFWEALGGKAAYR,GKPMIIYKGGTSR,LRVLRAQPVQVAEGSEPD,NSNRYERLKATQVSKG,SVSLVADENPFAQGALK,TGDAYVILKTVQLRN,TGDAYVILKTVQLRNGN,VVEHPEFLKAGKEPG,DAYVILKTVQLRNGN	DAYVILKTVQLRNGN
SPAIDHsaPro08012	sp|P55058|PLTP_HUMAN	RA vs HC	-0.637457	0.0427941	-2.41739	Non-significant	Non-Specific	Immunogenic	-	-
SPAIDHsaPro24599	sp|Q9Y6R7|FCGBP_HUMAN	RA vs HC	0.998997	0.498328	0.709878	Non-significant	Non-Specific	Immunogenic	-	-
SPAIDHsaPro14579	sp|Q86UX7|URP2_HUMAN	RA vs HC	4.07785	0.0548027	2.67196	Non-significant	Non-Specific	Immunogenic	-	-
SPAIDHsaPro14578	sp|Q86UX7-2|URP2_HUMAN	RA vs HC	4.07785	0.0548027	2.67196	Non-significant	Non-Specific	Immunogenic	-	-
SPAIDHsaPro03388	sp|P01766|HV313_HUMAN	RA vs HC	-0.40657	0.941252	-0.076046	Non-significant	Non-Specific	Immunogenic	-	-
SPAIDHsaPro11021	sp|Q15080|NCF4_HUMAN	RA vs HC	4.03827	0.385151	0.969845	Non-significant	Non-Specific	Immunogenic	-	-
SPAIDHsaPro19091	sp|Q99969|RARR2_HUMAN	RA vs HC	-0.172616	0.678587	-0.437584	Non-significant	Non-Specific	Immunogenic	-	-
SPAIDHsaPro08296	sp|P60709|ACTB_HUMAN	RA vs HC	-0.239012	0.453978	-0.786983	Non-significant	Non-Specific	Immunogenic	RGILTLK,IWHHTFYNELR,SGGTTMYPGIADRMQKEITA	FLGMESCGI
SPAIDHsaPro08571	sp|P63261|ACTG_HUMAN	RA vs HC	-0.239012	0.453978	-0.786983	Non-significant	Non-Specific	Immunogenic	RGILTLK,IWHHTFYNELR,SGGTTMYPGIADRMQKEITA	FLGMESCGI
SPAIDHsaPro23744	sp|Q9Y251|HPSE_HUMAN	RA vs HC	-0.497145	0.290168	-1.18701	Non-significant	Non-Specific	Immunogenic	-	-
SPAIDHsaPro23741	sp|Q9Y251-2|HPSE_HUMAN	RA vs HC	-0.497145	0.290168	-1.18701	Non-significant	Non-Specific	Immunogenic	-	-
SPAIDHsaPro05630	sp|P22792|CPN2_HUMAN	RA vs HC	-0.437804	0.0747589	-2.13689	Non-significant	Non-Specific	Immunogenic	-	-
SPAIDHsaPro20956	sp|Q9HB40|RISC_HUMAN	RA vs HC	-0.981565	0.127591	-1.73343	Non-significant	Non-Specific	Immunogenic	-	-
SPAIDHsaPro04754	sp|P14618-2|KPYM_HUMAN	RA vs HC	0.929635	0.0284716	2.67262	Non-significant	Non-Specific	Immunogenic	IKIISKIENHEGVR,RPRAPIIAVTRNPQTA,ASDPILYRPVAVALDT	-
SPAIDHsaPro18482	sp|Q96PD5|PGRP2_HUMAN	RA vs HC	-0.432254	0.137375	-1.65977	Non-significant	Non-Specific	Immunogenic	-	-
SPAIDHsaPro03650	sp|P04908|H2A1B_HUMAN	RA vs HC	-0.381583	0.594533	-0.554312	Non-significant	Non-Specific	Immunogenic	TAEILELAGNAARDNK,TAEILELAGNAARDN	TAEILELAGNAARDNKK,KTRIIPRHLQLAIRN
SPAIDHsaPro14020	sp|Q7L7L0|H2A3_HUMAN	RA vs HC	-0.381583	0.594533	-0.554312	Non-significant	Non-Specific	Immunogenic	TAEILELAGNAARDNK,TAEILELAGNAARDN	TAEILELAGNAARDNKK,KTRIIPRHLQLAIRN
SPAIDHsaPro17403	sp|Q93077|H2A1C_HUMAN	RA vs HC	-0.381583	0.594533	-0.554312	Non-significant	Non-Specific	Immunogenic	TAEILELAGNAARDNK,TAEILELAGNAARDN	TAEILELAGNAARDNKK,KTRIIPRHLQLAIRN
SPAIDHsaPro03536	sp|P03973|SLPI_HUMAN	RA vs HC	0.346206	0.449854	0.797123	Non-significant	Non-Specific	Non-immunogenic	-	-
SPAIDHsaPro04265	sp|P0DOX8|IGL1_HUMAN	RA vs HC	-0.0810937	0.900433	-0.129686	Non-significant	Non-Specific	Immunogenic	YAASSYLSLTPEQWK	-
SPAIDHsaPro04267	sp|P0DOY3|IGLC3_HUMAN	RA vs HC	-0.758231	0.219284	-1.40725	Non-significant	Non-Specific	Immunogenic	YAASSYLSLTPEQWK	-
SPAIDHsaPro00561	sp|O00391|QSOX1_HUMAN	RA vs HC	-1.30373	0.587777	-0.56477	Non-significant	Non-Specific	Immunogenic	ASHFEQMAAASMHR	-
SPAIDHsaPro04622	sp|P13501|CCL5_HUMAN	RA vs HC	0.023167	0.980152	0.0262614	Non-significant	Non-Specific	Non-immunogenic	-	-
SPAIDHsaPro03856	sp|P07225|PROS_HUMAN	RA vs HC	1.14027	0.322208	1.05723	Non-significant	Non-Specific	Immunogenic	-	-
SPAIDHsaPro03460	sp|P02675|FIBB_HUMAN	RA vs HC	-0.0715352	0.839522	-0.213616	Non-significant	Non-Specific	Immunogenic	GETSEMYLIQPDSSVKPY,GGETSEMYLIQPDSSVKPYR,GQYTWDMAKHGTDDG,YLIQPDSSVKPY,TSEMYLIQPDSSVKPY	GGGYRARPAKAAATQ,DKKREEAPSLRPAPP,LLQQERPIRNSVDEL,NSNIPTNLRVLRSIL,LENLRSKIQKLESDV,QKLESDVSAQMEYCR,DVSAQMEYCRTPCTV,QMEYCRTPCTVSCNI,TPCTVSCNIPVVSGK,CDMNTENGGWTVIQN,VIQNRQDGSVDFGRK,YCGLPGEYWLGNDKI,TVQNEANKYQISVNK,LMGENRTMTIHNGMF,PRKQCSKEDGGGWWY,WYNRCHAANPNGRYY,NRCHAANPNGRYYWG,VVWMNWKGSWYSMRK,WYSMRKMSMKIRPFF,GYRARPAKAAAT,RPAPPPISGGGYRAR,GGYRARPAKAAAT,LEKHQLYIDETVNSNIPT,NEANKYQISVNKYRG,TSEMYLIQPDSSVKPY
SPAIDHsaPro03531	sp|P03950|ANGI_HUMAN	RA vs HC	0.161125	0.60621	0.540611	Non-significant	Non-Specific	Non-immunogenic	-	-
SPAIDHsaPro07460	sp|P49913|CAMP_HUMAN	RA vs HC	-0.134663	0.704743	-0.399937	Non-significant	Non-Specific	Non-immunogenic	-	-
SPAIDHsaPro07516	sp|P50502|F10A1_HUMAN	RA vs HC	0.0252792	0.973438	0.0347002	Non-significant	Non-Specific	Non-immunogenic	-	-
SPAIDHsaPro03442	sp|P02538|K2C6A_HUMAN	RA vs HC	4.23628	0.555896	0.615727	Non-significant	Non-Specific	Immunogenic	-	-
SPAIDHsaPro03285	sp|P00751|CFAB_HUMAN	RA vs HC	-0.675544	0.269478	-1.20011	Non-significant	Non-Specific	Immunogenic	-	-
SPAIDHsaPro04017	sp|P08567|PLEK_HUMAN	RA vs HC	-0.591597	0.0891663	-1.93427	Non-significant	Non-Specific	Immunogenic	-	-
SPAIDHsaPro03997	sp|P08263|GSTA1_HUMAN	RA vs HC	-0.985821	0.87059	-0.168233	Non-significant	Non-Specific	Immunogenic	-	-
SPAIDHsaPro05651	sp|P23142|FBLN1_HUMAN	RA vs HC	0.525027	0.611094	0.529796	Non-significant	Non-Specific	Immunogenic	-	-
SPAIDHsaPro04654	sp|P13671|CO6_HUMAN	RA vs HC	-0.378234	0.336572	-1.03953	Non-significant	Non-Specific	Immunogenic	DDLKTDFYKDLTSLGHNEN	-
SPAIDHsaPro07178	sp|P48426|PI42A_HUMAN	RA vs HC	0.0729195	0.864937	0.177889	Non-significant	Non-Specific	Immunogenic	-	-
SPAIDHsaPro07177	sp|P48426-2|PI42A_HUMAN	RA vs HC	0.0729195	0.864937	0.177889	Non-significant	Non-Specific	Immunogenic	-	-
SPAIDHsaPro06073	sp|P29279|CCN2_HUMAN	RA vs HC	-0.13363	0.715573	-0.383514	Non-significant	Non-Specific	Immunogenic	-	-
SPAIDHsaPro04395	sp|P11021|BIP_HUMAN	RA vs HC	0.381839	0.496305	0.712816	Non-significant	Non-Specific	Immunogenic	GVFEVVATNGDTH	RSTMKPVQKVLEDSDLKKSD,DNQPTVTIKVYEGERPLTKD,EDKKEDVGTVVGIDLGTTYS,GTTYSCVGVFKNGRVEIIAN,EIIANDQGNRITPSYVAFTP,VAFTPEGERLIGDAAKNQLT,KNQLTSNPENTVFDAKRLIG,KRLIGRTWNDPSVQQDIKFL,DIKFLPFKVVEKKTKPYIQV,PYIQVDIGGGQTKTFAPEEI,APEEISAMVLTKMKETAEAY,TAEAYLGKKVTHAVVTVPAY,TVPAYFNDAQRQATKDAGTI,DAGTIAGLNVMRIINEPTAA,EPTAAAIAYGLDKREGEKNI,GEKNILVFDLGGGTFDVSLL,DVSLLTIDNGVFEVVATNGD,ATNGDTHLGGEDFDQRVMEH,RVMEHFIKLYKKKTGKDVRK,…
SPAIDHsaPro03794	sp|P06727|APOA4_HUMAN	RA vs HC	0.863114	0.00182198	4.6867	Up-regulated	Non-Specific	Immunogenic	LEGLTFQMKKNAEELKA	-
SPAIDHsaPro03533	sp|P03951|FA11_HUMAN	RA vs HC	-2.37689	0.0704162	-2.09329	Non-significant	Non-Specific	Immunogenic	-	-
SPAIDHsaPro04896	sp|P15907|SIAT1_HUMAN	RA vs HC	-0.295196	0.369689	-0.950538	Non-significant	Non-Specific	Immunogenic	-	-
SPAIDHsaPro05926	sp|P27105|STOM_HUMAN	RA vs HC	-0.257557	0.528469	-0.662454	Non-significant	Non-Specific	Immunogenic	VVYYRVQNATLAVAN	-
SPAIDHsaPro00887	sp|O14791|APOL1_HUMAN	RA vs HC	-0.562336	0.0516613	-2.36259	Non-significant	Non-Specific	Immunogenic	-	-
SPAIDHsaPro00885	sp|O14791-2|APOL1_HUMAN	RA vs HC	-0.562336	0.0516613	-2.36259	Non-significant	Non-Specific	Immunogenic	-	-
SPAIDHsaPro03552	sp|P04075|ALDOA_HUMAN	RA vs HC	0.228981	0.58769	0.57056	Non-significant	Non-Specific	Immunogenic	IGGVILFHETLYQKADD,YTPSGQAGAAASESLFVSNHAY	IGGVILFHETLYQKADDGRP,KDGADFAKWRCVLKIGEH
SPAIDHsaPro05302	sp|P19971|TYPH_HUMAN	RA vs HC	12.0518	0.0655077	2.49536	Non-significant	Non-Specific	Immunogenic	-	-
SPAIDHsaPro05301	sp|P19971-2|TYPH_HUMAN	RA vs HC	12.0518	0.0655077	2.49536	Non-significant	Non-Specific	Immunogenic	-	-
SPAIDHsaPro03308	sp|P01034|CYTC_HUMAN	RA vs HC	-0.656958	0.924655	-0.0976041	Non-significant	Non-Specific	Immunogenic	-	-
SPAIDHsaPro09329	sp|Q06033|ITIH3_HUMAN	RA vs HC	-0.466692	0.480651	-0.757777	Non-significant	Non-Specific	Immunogenic	-	-
SPAIDHsaPro09328	sp|Q06033-2|ITIH3_HUMAN	RA vs HC	-0.466692	0.480651	-0.757777	Non-significant	Non-Specific	Immunogenic	-	-
SPAIDHsaPro03882	sp|P07357|CO8A_HUMAN	RA vs HC	-0.443098	0.361124	-0.970398	Non-significant	Non-Specific	Immunogenic	-	-
SPAIDHsaPro04530	sp|P11940|PABP1_HUMAN	RA vs HC	0.28946	0.786436	0.284087	Non-significant	Non-Specific	Immunogenic	-	-
SPAIDHsaPro04529	sp|P11940-2|PABP1_HUMAN	RA vs HC	0.28946	0.786436	0.284087	Non-significant	Non-Specific	Immunogenic	-	-
SPAIDHsaPro19588	sp|Q9BW30|TPPP3_HUMAN	RA vs HC	-2.53496	0.666995	-0.44791	Non-significant	Non-Specific	Non-immunogenic	-	-
SPAIDHsaPro04650	sp|P13645|K1C10_HUMAN	RA vs HC	-0.525309	0.227958	-1.32539	Non-significant	Non-Specific	Immunogenic	ALEEQLQQIRAE,EEQLQQIRAE,LQIDNARLA,YENEVALRQ	-
SPAIDHsaPro04553	sp|P12111|CO6A3_HUMAN	RA vs HC	3.57395	0.445959	0.840973	Non-significant	Non-Specific	Immunogenic	VNHFVPEAGSRLDQ	-
SPAIDHsaPro05879	sp|P26038|MOES_HUMAN	RA vs HC	-0.331145	0.307155	-1.09088	Non-significant	Non-Specific	Immunogenic	AELEFAIQPNTTGKQL,AELEFAIQPNTTGKQ	-
SPAIDHsaPro10810	sp|Q14766|LTBP1_HUMAN	RA vs HC	0.276134	0.442072	0.809447	Non-significant	Non-Specific	Immunogenic	-	-
SPAIDHsaPro10808	sp|Q14766-4|LTBP1_HUMAN	RA vs HC	0.276134	0.442072	0.809447	Non-significant	Non-Specific	Immunogenic	-	-
SPAIDHsaPro16694	sp|Q8WUA8|TSK_HUMAN	RA vs HC	2.17644	0.0758346	2.26239	Non-significant	Non-Specific	Immunogenic	-	-
SPAIDHsaPro05915	sp|P26641|EF1G_HUMAN	RA vs HC	7.57873	0.200931	1.52916	Non-significant	Non-Specific	Immunogenic	-	-
SPAIDHsaPro05914	sp|P26641-2|EF1G_HUMAN	RA vs HC	7.57873	0.200931	1.52916	Non-significant	Non-Specific	Immunogenic	-	-
SPAIDHsaPro14042	sp|Q7LDG7|GRP2_HUMAN	RA vs HC	-0.444648	0.598273	-0.55736	Non-significant	Non-Specific	Immunogenic	-	-
SPAIDHsaPro14039	sp|Q7LDG7-2|GRP2_HUMAN	RA vs HC	-0.444648	0.598273	-0.55736	Non-significant	Non-Specific	Immunogenic	-	-
SPAIDHsaPro14041	sp|Q7LDG7-4|GRP2_HUMAN	RA vs HC	-0.444648	0.598273	-0.55736	Non-significant	Non-Specific	Immunogenic	-	-
SPAIDHsaPro10633	sp|Q14258|TRI25_HUMAN	RA vs HC	7.77857	0.245204	1.25784	Non-significant	Non-Specific	Immunogenic	-	-
SPAIDHsaPro18618	sp|Q96QI5|HS3S6_HUMAN	RA vs HC	0.126733	0.620246	0.515346	Non-significant	Non-Specific	Immunogenic	-	-
SPAIDHsaPro00902	sp|O14818|PSA7_HUMAN	RA vs HC	2.80762	0.622084	0.512635	Non-significant	Non-Specific	Immunogenic	-	-
SPAIDHsaPro00900	sp|O14818-2|PSA7_HUMAN	RA vs HC	2.80762	0.622084	0.512635	Non-significant	Non-Specific	Immunogenic	-	-
SPAIDHsaPro16258	sp|Q8TAA3|PSMA8_HUMAN	RA vs HC	2.80762	0.622084	0.512635	Non-significant	Non-Specific	Immunogenic	-	-
SPAIDHsaPro16256	sp|Q8TAA3-2|PSMA8_HUMAN	RA vs HC	2.80762	0.622084	0.512635	Non-significant	Non-Specific	Immunogenic	-	-
SPAIDHsaPro16257	sp|Q8TAA3-5|PSMA8_HUMAN	RA vs HC	2.80762	0.622084	0.512635	Non-significant	Non-Specific	Immunogenic	-	-
SPAIDHsaPro09094	sp|Q02413|DSG1_HUMAN	RA vs HC	-3.56475	0.434496	-0.862517	Non-significant	Non-Specific	Immunogenic	-	-
SPAIDHsaPro03668	sp|P05062|ALDOB_HUMAN	RA vs HC	-1.93063	0.00563762	-4.04238	Down-regulated	Non-Specific	Immunogenic	-	-
SPAIDHsaPro03303	sp|P01019|ANGT_HUMAN	RA vs HC	0.113244	0.902168	0.127296	Non-significant	Non-Specific	Immunogenic	KPKDPTFIPAPIQAKTSPVDE	-
SPAIDHsaPro04011	sp|P08514|ITA2B_HUMAN	RA vs HC	-0.28716	0.594623	-0.559544	Non-significant	Non-Specific	Immunogenic	-	-
SPAIDHsaPro03459	sp|P02671|FIBA_HUMAN	RA vs HC	-0.139545	0.620124	-0.532131	Non-significant	Non-Specific	Immunogenic	VPPEWKALTDMPQMR,GSAGHWTSESSVSGSTG,LGEFVSETESRG,VTSGSTTTTRRSCSK,ESSSHHPGIAEFPSRGK,QFTSSTSYNRGDSTFESK,LGEFVSETESRGSE,LQKNVRAQLVDMKR,NPGSSERGSAGHWTSESSVSGSTG,QKVPPEWKALTDMPQM,SAGHWTSESSVSGSTG,VPPEWKALTDMPQ,YSKQFTSSTSYNRGDS	YAEYHFRVGSEAEGY,DWPFCSDEDWNYKCP,SGCRMKGLIDEVNQD,FTNRINKLKNSLFEY,IEVLKRKVIEKVQHI,VDIDIKIRSCRGSCS,QKQLEQVIAKDLLPS,SGPGSTGNRNPGSSG,QNPGSPRPGSTGTWN,GSSERGSAGHWTSES,VSPGTRREYHTEKLV,GDKELRTGKEKVTSG,TTRRSCSKTVTKTVI,SETESRGSESGIFTN,QDFTNRINKLKNS,LTQRGSVLR,EQVIAKDLLPSRDRQ,SLRAVRMKIRPLVTQ,LQKNVRAQLVDMKRLE,GSAGHWTSESSVSGSTG,LGEFVSETESRGSES,YSKQFTSSTSYNRGDS,AKDLLPSRDRQHLPLIK,DYLHLLTQRGSVLRV
SPAIDHsaPro03458	sp|P02671-2|FIBA_HUMAN	RA vs HC	-0.139545	0.620124	-0.532131	Non-significant	Non-Specific	Immunogenic	VPPEWKALTDMPQMR,GSAGHWTSESSVSGSTG,LGEFVSETESRG,VTSGSTTTTRRSCSK,ESSSHHPGIAEFPSRGK,QFTSSTSYNRGDSTFESK,LGEFVSETESRGSE,LQKNVRAQLVDMKR,NPGSSERGSAGHWTSESSVSGSTG,QKVPPEWKALTDMPQM,SAGHWTSESSVSGSTG,VPPEWKALTDMPQ,YSKQFTSSTSYNRGDS	DWPFCSDEDWNYKCP,SGCRMKGLIDEVNQD,FTNRINKLKNSLFEY,IEVLKRKVIEKVQHI,VDIDIKIRSCRGSCS,QKQLEQVIAKDLLPS,SGPGSTGNRNPGSSG,QNPGSPRPGSTGTWN,GSSERGSAGHWTSES,VSPGTRREYHTEKLV,GDKELRTGKEKVTSG,TTRRSCSKTVTKTVI,SETESRGSESGIFTN,QDFTNRINKLKNS,EQVIAKDLLPSRDRQ,LQKNVRAQLVDMKRLE,GSAGHWTSESSVSGSTG,LGEFVSETESRGSES,YSKQFTSSTSYNRGDS,AKDLLPSRDRQHLPLIK
SPAIDHsaPro14628	sp|Q86VP6|CAND1_HUMAN	RA vs HC	9.07606	0.222665	1.32973	Non-significant	Non-Specific	Immunogenic	-	-
SPAIDHsaPro05733	sp|P23560|BDNF_HUMAN	RA vs HC	0.309326	0.285498	1.17597	Non-significant	Non-Specific	Immunogenic	-	-
SPAIDHsaPro05729	sp|P23560-2|BDNF_HUMAN	RA vs HC	0.309326	0.285498	1.17597	Non-significant	Non-Specific	Immunogenic	-	-
SPAIDHsaPro05730	sp|P23560-3|BDNF_HUMAN	RA vs HC	0.309326	0.285498	1.17597	Non-significant	Non-Specific	Immunogenic	-	-
SPAIDHsaPro05731	sp|P23560-4|BDNF_HUMAN	RA vs HC	0.309326	0.285498	1.17597	Non-significant	Non-Specific	Immunogenic	-	-
SPAIDHsaPro05732	sp|P23560-5|BDNF_HUMAN	RA vs HC	0.309326	0.285498	1.17597	Non-significant	Non-Specific	Immunogenic	-	-
SPAIDHsaPro08232	sp|P58166|INHBE_HUMAN	RA vs HC	-0.403975	0.579783	-0.577807	Non-significant	Non-Specific	Non-immunogenic	-	-
SPAIDHsaPro06136	sp|P29622|KAIN_HUMAN	RA vs HC	-0.733281	0.0314169	-2.79472	Non-significant	Non-Specific	Immunogenic	-	-
SPAIDHsaPro06649	sp|P36955|PEDF_HUMAN	RA vs HC	0.0294772	0.891057	0.143675	Non-significant	Non-Specific	Immunogenic	-	-
SPAIDHsaPro19733	sp|Q9BXR6|FHR5_HUMAN	RA vs HC	-1.19195	0.123553	-1.73026	Non-significant	Non-Specific	Immunogenic	-	-
SPAIDHsaPro04512	sp|P11597|CETP_HUMAN	RA vs HC	-0.484504	0.184275	-1.46612	Non-significant	Non-Specific	Immunogenic	-	-
SPAIDHsaPro04183	sp|P0C0L4|CO4A_HUMAN	RA vs HC	0.0213452	0.96257	0.0485158	Non-significant	Non-Specific	Immunogenic	GLAVFQDEGAEPLKQ	-
SPAIDHsaPro08027	sp|P55103|INHBC_HUMAN	RA vs HC	-0.417393	0.505136	-0.698691	Non-significant	Non-Specific	Immunogenic	-	-
SPAIDHsaPro04439	sp|P11234|RALB_HUMAN	RA vs HC	0.000930578	0.997669	0.00301549	Non-significant	Non-Specific	Immunogenic	-	-
SPAIDHsaPro04437	sp|P11234-2|RALB_HUMAN	RA vs HC	0.000930578	0.997669	0.00301549	Non-significant	Non-Specific	Immunogenic	-	-
SPAIDHsaPro04438	sp|P11234-3|RALB_HUMAN	RA vs HC	0.000930578	0.997669	0.00301549	Non-significant	Non-Specific	Non-immunogenic	-	-
SPAIDHsaPro03823	sp|P06858|LIPL_HUMAN	RA vs HC	-0.354848	0.48653	-0.73028	Non-significant	Non-Specific	Non-immunogenic	ENIPFTLPEVSTNKT	-
SPAIDHsaPro17260	sp|Q92841|DDX17_HUMAN	RA vs HC	3.64534	0.349813	1.05636	Non-significant	Non-Specific	Immunogenic	-	-
SPAIDHsaPro03660	sp|P05019|IGF1_HUMAN	RA vs HC	-0.201344	0.748682	-0.332967	Non-significant	Non-Specific	Immunogenic	-	-
SPAIDHsaPro04065	sp|P08779|K1C16_HUMAN	RA vs HC	-0.296739	0.592905	-0.557369	Non-significant	Non-Specific	Immunogenic	LQIDNARLA	-
SPAIDHsaPro03441	sp|P02533|K1C14_HUMAN	RA vs HC	-0.112295	0.774728	-0.302061	Non-significant	Non-Specific	Immunogenic	LQIDNARLA	-
SPAIDHsaPro07920	sp|P54577|SYYC_HUMAN	RA vs HC	9.96444	0.149414	1.76918	Non-significant	Non-Specific	Immunogenic	-	-
SPAIDHsaPro11066	sp|Q15166|PON3_HUMAN	RA vs HC	0.598698	0.254328	1.24377	Non-significant	Non-Specific	Immunogenic	-	-
SPAIDHsaPro07076	sp|P46782|RS5_HUMAN	RA vs HC	-4.87343	0.576954	-0.58263	Non-significant	Non-Specific	Immunogenic	-	-
SPAIDHsaPro03999	sp|P08311|CATG_HUMAN	RA vs HC	0.701426	0.319843	1.08143	Non-significant	Non-Specific	Immunogenic	-	-
SPAIDHsaPro09945	sp|Q13201|MMRN1_HUMAN	RA vs HC	0.0676465	0.821675	0.233209	Non-significant	Non-Specific	Immunogenic	-	-
SPAIDHsaPro04257	sp|P0DMV8|HS71A_HUMAN	RA vs HC	0.908498	0.137534	1.6535	Non-significant	Non-Specific	Immunogenic	NVLIFDLGGGTFDVSILTIDDGIFEVK,NVLRIINEPTAAAIA,TLSSSTQASLEIDSLFEGIDFYTSITR,EVISWLDANTLAEKD	-
SPAIDHsaPro11359	sp|Q15907|RB11B_HUMAN	RA vs HC	7.7943	0.157208	1.72318	Non-significant	Non-Specific	Non-immunogenic	-	-
SPAIDHsaPro04037	sp|P08603|CFAH_HUMAN	RA vs HC	-0.0427289	0.902241	-0.126792	Non-significant	Non-Specific	Immunogenic	-	-
SPAIDHsaPro06613	sp|P36543|VATE1_HUMAN	RA vs HC	4.10648	0.451924	0.796469	Non-significant	Non-Specific	Immunogenic	-	-
SPAIDHsaPro03830	sp|P07093-2|GDN_HUMAN	RA vs HC	0.0628699	0.837836	0.211892	Non-significant	Non-Specific	Immunogenic	-	-
SPAIDHsaPro03831	sp|P07093-3|GDN_HUMAN	RA vs HC	0.0628699	0.837836	0.211892	Non-significant	Non-Specific	Immunogenic	-	-
SPAIDHsaPro17723	sp|Q96CN7|ISOC1_HUMAN	RA vs HC	3.99923	0.34616	1.06497	Non-significant	Non-Specific	Immunogenic	-	-
SPAIDHsaPro20571	sp|Q9H4G4|GAPR1_HUMAN	RA vs HC	0.99446	0.0172266	2.99786	Non-significant	Non-Specific	Immunogenic	-	-
SPAIDHsaPro03457	sp|P02656|APOC3_HUMAN	RA vs HC	-0.594993	0.0348154	-2.5486	Non-significant	Non-Specific	Immunogenic	-	-
SPAIDHsaPro14504	sp|Q86UD1|OAF_HUMAN	RA vs HC	-0.220823	0.559413	-0.61824	Non-significant	Non-Specific	Immunogenic	-	-
SPAIDHsaPro20687	sp|Q9H6X2|ANTR1_HUMAN	RA vs HC	0.41797	0.382008	0.925044	Non-significant	Non-Specific	Immunogenic	-	-
SPAIDHsaPro20685	sp|Q9H6X2-5|ANTR1_HUMAN	RA vs HC	0.41797	0.382008	0.925044	Non-significant	Non-Specific	Immunogenic	-	-
SPAIDHsaPro01681	sp|O60240|PLIN1_HUMAN	RA vs HC	-4.72202	0.316894	-1.14054	Non-significant	Non-Specific	Immunogenic	-	-
SPAIDHsaPro03365	sp|P01624|KV315_HUMAN	RA vs HC	-0.845336	0.169943	-1.51675	Non-significant	Non-Specific	Non-immunogenic	-	-
SPAIDHsaPro01069	sp|O15143|ARC1B_HUMAN	RA vs HC	4.59141	0.257787	1.31468	Non-significant	Non-Specific	Immunogenic	-	-
SPAIDHsaPro04391	sp|P10909-6|CLUS_HUMAN	RA vs HC	-0.302409	0.270557	-1.18561	Non-significant	Non-Specific	Immunogenic	THMLDVMQDHFSRAS,DQTVSDNELQEMSNQGSKY,DRQQTHMLDVMQDHFSRAS,SDNELQEMSNQGSKY,TVSDNELQEMSNQGSKY	-
SPAIDHsaPro04264	sp|P0DOX7|IGK_HUMAN	RA vs HC	-4.55677	0.373393	-1.00073	Non-significant	Non-Specific	Immunogenic	KHKVYACEVTHQGLS	-
SPAIDHsaPro01884	sp|O60701|UGDH_HUMAN	RA vs HC	-6.26512	0.343093	-1.00774	Non-significant	Non-Specific	Immunogenic	-	-
SPAIDHsaPro06433	sp|P35030|TRY3_HUMAN	RA vs HC	-0.313152	0.462663	-0.786406	Non-significant	Non-Specific	Non-immunogenic	-	-
SPAIDHsaPro06429	sp|P35030-2|TRY3_HUMAN	RA vs HC	-0.313152	0.462663	-0.786406	Non-significant	Non-Specific	Non-immunogenic	-	-
SPAIDHsaPro06430	sp|P35030-3|TRY3_HUMAN	RA vs HC	-0.313152	0.462663	-0.786406	Non-significant	Non-Specific	Non-immunogenic	-	-
SPAIDHsaPro06431	sp|P35030-4|TRY3_HUMAN	RA vs HC	-0.313152	0.462663	-0.786406	Non-significant	Non-Specific	Non-immunogenic	-	-
SPAIDHsaPro06432	sp|P35030-5|TRY3_HUMAN	RA vs HC	-0.313152	0.462663	-0.786406	Non-significant	Non-Specific	Non-immunogenic	-	-
SPAIDHsaPro05162	sp|P18428|LBP_HUMAN	RA vs HC	-0.27941	0.502018	-0.703208	Non-significant	Non-Specific	Immunogenic	AISDYVFNTASLVYHEE,YVFNTASLVYH	-
SPAIDHsaPro04128	sp|P09493|TPM1_HUMAN	RA vs HC	-0.117771	0.986363	-0.0176343	Non-significant	Non-Specific	Non-immunogenic	-	-
SPAIDHsaPro04119	sp|P09493-10|TPM1_HUMAN	RA vs HC	-0.117771	0.986363	-0.0176343	Non-significant	Non-Specific	Non-immunogenic	-	-
SPAIDHsaPro04121	sp|P09493-3|TPM1_HUMAN	RA vs HC	-0.117771	0.986363	-0.0176343	Non-significant	Non-Specific	Immunogenic	-	-
SPAIDHsaPro04122	sp|P09493-4|TPM1_HUMAN	RA vs HC	-0.117771	0.986363	-0.0176343	Non-significant	Non-Specific	Non-immunogenic	-	-
SPAIDHsaPro04127	sp|P09493-9|TPM1_HUMAN	RA vs HC	-0.117771	0.986363	-0.0176343	Non-significant	Non-Specific	Immunogenic	-	-
SPAIDHsaPro03482	sp|P02749|APOH_HUMAN	RA vs HC	-0.0033742	0.99143	-0.0110813	Non-significant	Non-Specific	Immunogenic	-	-
SPAIDHsaPro05682	sp|P23381|SYWC_HUMAN	RA vs HC	2.8458	0.0372409	2.70485	Non-significant	Non-Specific	Immunogenic	-	-
SPAIDHsaPro07564	sp|P51149|RAB7A_HUMAN	RA vs HC	10.0352	0.104976	2.02553	Non-significant	Non-Specific	Immunogenic	-	-
SPAIDHsaPro25190	NonC|URS0000086133_9606_ORF99_frame3	RA vs HC	-0.203665	0.27263	-1.18838	Non-significant	Non-Specific	Immunogenic	VDDTSIVVRWSRPQAPIT,TIYVIALKNNQKSEPL,SPVTGYRVTTTPKNGPGPT,DEPQYLDLPSTATSVN,AVEENQESTPVV,DTSEYIISCHPVG,EGDEPQYLDLPSTATSVN,EVSVYALKDTLTSRPA,GPMKEINLAPDSSSVV,IPGHLNSYTIKGLKPG,ITGYRITTTPTN,IVNVYQISEDGEQS,IYLYTLNDNARSSPV,IYVIALKNNQKSEPL,LPSSSPVTGYRVTTTPKNGPGPT,QPPRARITGYIIKYEKPGSPPR,TIYVIALKNNQKSEPLIG,APITGYRIVYSPSVEGSS	-
SPAIDHsaPro03275	sp|P00746|CFAD_HUMAN	RA vs HC	-1.01077	0.0950007	-1.89949	Non-significant	Non-Specific	Immunogenic	-	-
SPAIDHsaPro04885	sp|P15814|IGLL1_HUMAN	RA vs HC	-5.33646	0.487778	-0.730591	Non-significant	Non-Specific	Non-immunogenic	-	-
SPAIDHsaPro24409	sp|Q9Y5X9|LIPG_HUMAN	RA vs HC	2.40906	0.0909039	1.98771	Non-significant	Non-Specific	Non-immunogenic	-	-
SPAIDHsaPro11030	sp|Q15113|PCOC1_HUMAN	RA vs HC	0.557135	0.288213	1.13762	Non-significant	Non-Specific	Immunogenic	-	-
SPAIDHsaPro03276	sp|P00747|PLMN_HUMAN	RA vs HC	-1.46041	0.0809493	-2.06768	Non-significant	Non-Specific	Immunogenic	GTGENYRGNVAVTVSGHT,EPHRHSIFTPETNPRAGLE,QEPHRHSIFTPETNPRAGLE,HSIFTPETNPRAGL	-
SPAIDHsaPro04012	sp|P08519|APOA_HUMAN	RA vs HC	1.29952	0.125255	1.82372	Non-significant	Non-Specific	Immunogenic	-	-
SPAIDHsaPro16023	sp|Q8NDZ4|DIK2A_HUMAN	RA vs HC	0.347184	0.287422	1.13972	Non-significant	Non-Specific	Non-immunogenic	-	-
SPAIDHsaPro07521	sp|P50552|VASP_HUMAN	RA vs HC	8.69463	0.113965	1.99747	Non-significant	Non-Specific	Immunogenic	-	-
SPAIDHsaPro03324	sp|P01127|PDGFB_HUMAN	RA vs HC	4.34615	0.0880916	2.21857	Non-significant	Non-Specific	Immunogenic	-	-
SPAIDHsaPro03323	sp|P01127-2|PDGFB_HUMAN	RA vs HC	4.34615	0.0880916	2.21857	Non-significant	Non-Specific	Immunogenic	-	-
SPAIDHsaPro03588	sp|P04217|A1BG_HUMAN	RA vs HC	0.707603	0.372087	0.962322	Non-significant	Non-Specific	Immunogenic	SPDRIFFHLNAVALGDG,APVELILSDETLPAPE	-
SPAIDHsaPro18126	sp|Q96IY4|CBPB2_HUMAN	RA vs HC	-0.789449	0.227276	-1.33191	Non-significant	Non-Specific	Immunogenic	-	-
SPAIDHsaPro08600	sp|P68366|TBA4A_HUMAN	RA vs HC	-3.12624	0.50477	-0.730663	Non-significant	Non-Specific	Immunogenic	-	-
SPAIDHsaPro08599	sp|P68366-2|TBA4A_HUMAN	RA vs HC	-3.12624	0.50477	-0.730663	Non-significant	Non-Specific	Immunogenic	-	-
SPAIDHsaPro05856	sp|P25705|ATPA_HUMAN	RA vs HC	2.95325	0.461894	0.812593	Non-significant	Non-Specific	Immunogenic	-	-
SPAIDHsaPro05854	sp|P25705-2|ATPA_HUMAN	RA vs HC	2.95325	0.461894	0.812593	Non-significant	Non-Specific	Immunogenic	-	-
SPAIDHsaPro05855	sp|P25705-3|ATPA_HUMAN	RA vs HC	2.95325	0.461894	0.812593	Non-significant	Non-Specific	Immunogenic	-	-
SPAIDHsaPro03803	sp|P06733|ENOA_HUMAN	RA vs HC	1.04802	0.211457	1.3714	Non-significant	Non-Specific	Immunogenic	NKEGLELLKTAIGKAG,SGKYDLDFKSPDDPS	IFDSRGNPTVEVDLF,KRIAKAVNEKSCNCL,MSILKIHAREIFDSR,TSKGLFRAAVPSGAS,RYMGKGVSKAVEHIN,LPVGAANFREAMRIG,VIGMDVAASEFFRSG,KAKFAGRNFRNPLAK,NPKRIAKAVNEKSCN,VIGMDVAASEFFRSGKYDLD,EIFDSRGNPTVEV,ILKIHAREIFDSRGN
SPAIDHsaPro06396	sp|P33908|MA1A1_HUMAN	RA vs HC	0.20924	0.761573	0.314633	Non-significant	Non-Specific	Immunogenic	-	-
SPAIDHsaPro03269	sp|P00738|HPT_HUMAN	RA vs HC	-0.385416	0.464514	-0.797288	Non-significant	Non-Specific	Immunogenic	YVGKKQLVEIEK	-
SPAIDHsaPro24202	sp|Q9Y4L1|HYOU1_HUMAN	RA vs HC	0.0820478	0.754398	0.324098	Non-significant	Non-Specific	Immunogenic	-	-
SPAIDHsaPro03679	sp|P05067|A4_HUMAN	RA vs HC	-5.59169	0.287532	-1.22248	Non-significant	Non-Specific	Immunogenic	-	-
SPAIDHsaPro03670	sp|P05067-11|A4_HUMAN	RA vs HC	-5.59169	0.287532	-1.22248	Non-significant	Non-Specific	Immunogenic	-	-
SPAIDHsaPro03676	sp|P05067-7|A4_HUMAN	RA vs HC	-5.59169	0.287532	-1.22248	Non-significant	Non-Specific	Immunogenic	-	-
SPAIDHsaPro03677	sp|P05067-8|A4_HUMAN	RA vs HC	-5.59169	0.287532	-1.22248	Non-significant	Non-Specific	Immunogenic	-	-
SPAIDHsaPro03678	sp|P05067-9|A4_HUMAN	RA vs HC	-5.59169	0.287532	-1.22248	Non-significant	Non-Specific	Immunogenic	-	-
SPAIDHsaPro08538	sp|P63000|RAC1_HUMAN	RA vs HC	-0.234282	0.461602	-0.779326	Non-significant	Non-Specific	Immunogenic	-	-
SPAIDHsaPro08537	sp|P63000-2|RAC1_HUMAN	RA vs HC	-0.234282	0.461602	-0.779326	Non-significant	Non-Specific	Immunogenic	-	-
SPAIDHsaPro04803	sp|P15153|RAC2_HUMAN	RA vs HC	0.066144	0.908026	0.119364	Non-significant	Non-Specific	Immunogenic	-	-
SPAIDHsaPro05728	sp|P23528|COF1_HUMAN	RA vs HC	0.899701	0.104621	1.83094	Non-significant	Non-Specific	Immunogenic	GVIKVFNDMKVR,DGVIKVFNDMKVR,DGVIKVFNDMKVRK,GVIKVFNDMKVRK	-
SPAIDHsaPro08798	sp|P84095|RHOG_HUMAN	RA vs HC	0.610063	0.463866	0.786687	Non-significant	Non-Specific	Immunogenic	-	-
SPAIDHsaPro03299	sp|P01009|A1AT_HUMAN	RA vs HC	0.279742	0.404378	0.89219	Non-significant	Non-Specific	Immunogenic	LAEFAFSLYRQLAH,TQGKIVDLVKELDRDT,DHPTFNKITPNLAEF,EKGTQGKIVDLVKELDR,GTQGKIVDLVKELDRDT,KAVLTIDEKGTEAA	-
SPAIDHsaPro20560	sp|Q9H4B7|TBB1_HUMAN	RA vs HC	-0.129022	0.907267	-0.120229	Non-significant	Non-Specific	Immunogenic	-	-
SPAIDHsaPro06981	sp|P43490|NAMPT_HUMAN	RA vs HC	-0.293144	0.467744	-0.762329	Non-significant	Non-Specific	Immunogenic	-	-
SPAIDHsaPro19074	sp|Q99941|ATF6B_HUMAN	RA vs HC	4.62434	0.502677	0.702057	Non-significant	Non-Specific	Non-immunogenic	-	-
SPAIDHsaPro19073	sp|Q99941-2|ATF6B_HUMAN	RA vs HC	4.62434	0.502677	0.702057	Non-significant	Non-Specific	Non-immunogenic	-	-
SPAIDHsaPro03538	sp|P04004|VTNC_HUMAN	RA vs HC	0.23515	0.386264	0.92395	Non-significant	Non-Specific	Immunogenic	FRGQYCYELDEKAVRPG,FSSEESNLGANN,AFRGQYCYELDEKAVRPG,GQYCYELDEKAVRPG,RGQYCYELDEKAVRPG	-
SPAIDHsaPro05798	sp|P24593|IBP5_HUMAN	RA vs HC	-0.747759	0.023144	-2.86901	Non-significant	Non-Specific	Immunogenic	-	-
SPAIDHsaPro08008	sp|P55056|APOC4_HUMAN	RA vs HC	-0.392917	0.215508	-1.34945	Non-significant	Non-Specific	Immunogenic	-	-
SPAIDHsaPro04608	sp|P13224|GP1BB_HUMAN	RA vs HC	-2.37139	0.639281	-0.504311	Non-significant	Non-Specific	Immunogenic	-	-
SPAIDHsaPro04607	sp|P13224-2|GP1BB_HUMAN	RA vs HC	-2.37139	0.639281	-0.504311	Non-significant	Non-Specific	Immunogenic	-	-
SPAIDHsaPro03884	sp|P07359|GP1BA_HUMAN	RA vs HC	-0.97115	0.296166	-1.1601	Non-significant	Non-Specific	Immunogenic	-	-
SPAIDHsaPro04384	sp|P10768|ESTD_HUMAN	RA vs HC	5.75584	0.292094	1.13302	Non-significant	Non-Specific	Immunogenic	-	-
SPAIDHsaPro06085	sp|P29350|PTN6_HUMAN	RA vs HC	1.92997	0.0697132	2.2023	Non-significant	Non-Specific	Immunogenic	-	-
SPAIDHsaPro06083	sp|P29350-3|PTN6_HUMAN	RA vs HC	1.92997	0.0697132	2.2023	Non-significant	Non-Specific	Immunogenic	-	-
SPAIDHsaPro06498	sp|P35542|SAA4_HUMAN	RA vs HC	-0.168939	0.72261	-0.369785	Non-significant	Non-Specific	Immunogenic	-	-
SPAIDHsaPro05974	sp|P27918|PROP_HUMAN	RA vs HC	-1.45924	0.00532903	-3.80089	Down-regulated	Non-Specific	Immunogenic	-	-
SPAIDHsaPro00079	sp|A0A0C4DH72|KV106_HUMAN	RA vs HC	-0.568286	0.927614	-0.0937526	Non-significant	Non-Specific	Immunogenic	-	-
SPAIDHsaPro04767	sp|P14770|GPIX_HUMAN	RA vs HC	-3.29682	0.410152	-0.917236	Non-significant	Non-Specific	Non-immunogenic	-	-
SPAIDHsaPro07232	sp|P48735|IDHP_HUMAN	RA vs HC	-2.87676	0.472758	-0.788653	Non-significant	Non-Specific	Immunogenic	-	-
SPAIDHsaPro04756	sp|P14618|KPYM_HUMAN	RA vs HC	1.03726	0.0185338	3.07338	Non-significant	Non-Specific	Immunogenic	IKIISKIENHEGVR,RPRAPIIAVTRNPQTA,ASDPILYRPVAVALDT	-
SPAIDHsaPro03408	sp|P01859|IGHG2_HUMAN	RA vs HC	-1.09167	0.0578561	-2.341	Non-significant	Non-Specific	Immunogenic	-	TAALGCLVKDYFPEP,CLVKDYFPEPVTVSW,YFPEPVTVSWNSGAL,VTVSWNSGALTSGVH,TFPAVLQSSGLYSLS,LQSSGLYSLSSVVTV,SVFLFPPKPKDTLMI,PPKPKDTLMISRTPE,QGNVFSCSVMHEALH,SCSVMHEALHNHYTQ
SPAIDHsaPro03407	sp|P01859-1|IGHG2_HUMAN	RA vs HC	-1.09167	0.0578561	-2.341	Non-significant	Non-Specific	Immunogenic	-	TAALGCLVKDYFPEP,CLVKDYFPEPVTVSW,YFPEPVTVSWNSGAL,VTVSWNSGALTSGVH,TFPAVLQSSGLYSLS,LQSSGLYSLSSVVTV,SVFLFPPKPKDTLMI,PPKPKDTLMISRTPE,QGNVFSCSVMHEALH,SCSVMHEALHNHYTQ
SPAIDHsaPro03883	sp|P07358|CO8B_HUMAN	RA vs HC	-0.297563	0.561574	-0.607331	Non-significant	Non-Specific	Immunogenic	-	-
SPAIDHsaPro03504	sp|P02765|FETUA_HUMAN	RA vs HC	-0.769523	0.0244441	-2.9084	Non-significant	Non-Specific	Non-immunogenic	TLNQIDEVKVWPQQPS,YDLRHTFMGVVSLGSPSGEVSHPRKT,GPGLIYRQPNCDDPE,LRHTFMGVVSLGSPS,RHTFMGVVSLGSPS,SVVYAKCDSSPDSAE	-
SPAIDHsaPro01643	sp|O43866|CD5L_HUMAN	RA vs HC	-0.465493	0.224095	-1.33203	Non-significant	Non-Specific	Immunogenic	-	-
SPAIDHsaPro03734	sp|P05452|TETN_HUMAN	RA vs HC	-0.090086	0.855861	-0.188315	Non-significant	Non-Specific	Immunogenic	EGTWVDMTGARIAYK	-
SPAIDHsaPro03251	sp|P00488|F13A_HUMAN	RA vs HC	0.0155815	0.984597	0.0205014	Non-significant	Non-Specific	Immunogenic	VDMDFEVENAVLGKDFK,EVENAVLGKDFK	-
SPAIDHsaPro03462	sp|P02679|FIBG_HUMAN	RA vs HC	-0.19877	0.644484	-0.484812	Non-significant	Non-Specific	Immunogenic	QGGTYSKASTPNGYDN,GGTYSKASTPNGYDN,KPNMIDAATLKSR,KPNMIDAATLKSRK,QGGTYSKASTPNGYDNG,SKPNMIDAATLKSRK,SKPNMIDAATLKSRKM,YQGGTYSKASTPNGYDNG	KPNMIDAATLKSRKM,TMKIIPFNRLTIGEG,YQGGTYSKASTPNGYDNGIIW,YNPDESSKPNMIDAATLKSRKM
SPAIDHsaPro03461	sp|P02679-2|FIBG_HUMAN	RA vs HC	-0.19877	0.644484	-0.484812	Non-significant	Non-Specific	Immunogenic	QGGTYSKASTPNGYDN,GGTYSKASTPNGYDN,KPNMIDAATLKSR,KPNMIDAATLKSRK,QGGTYSKASTPNGYDNG,SKPNMIDAATLKSRK,SKPNMIDAATLKSRKM,YQGGTYSKASTPNGYDNG	KPNMIDAATLKSRKM,TMKIIPFNRLTIGEG,YQGGTYSKASTPNGYDNGIIW,YNPDESSKPNMIDAATLKSRKM
SPAIDHsaPro03537	sp|P04003|C4BPA_HUMAN	RA vs HC	-0.547017	0.0944337	-1.91975	Non-significant	Non-Specific	Immunogenic	GFGPIYNYKDTIVFK,GPIYNYKDTIVFK	-
SPAIDHsaPro07459	sp|P49908|SEPP1_HUMAN	RA vs HC	-0.199699	0.627317	-0.506264	Non-significant	Non-Specific	Immunogenic	-	-
SPAIDHsaPro03517	sp|P02788|TRFL_HUMAN	RA vs HC	0.425417	0.461814	0.795127	Non-significant	Non-Specific	Immunogenic	-	-
SPAIDHsaPro03516	sp|P02788-2|TRFL_HUMAN	RA vs HC	0.425417	0.461814	0.795127	Non-significant	Non-Specific	Immunogenic	-	-
SPAIDHsaPro03511	sp|P02775|CXCL7_HUMAN	RA vs HC	0.302688	0.274846	1.17224	Non-significant	Non-Specific	Non-immunogenic	-	-
SPAIDHsaPro03410	sp|P01860|IGHG3_HUMAN	RA vs HC	-0.589377	0.0704926	-2.12096	Non-significant	Non-Specific	Immunogenic	-	TAALGCLVKDYFPEP,CLVKDYFPEPVTVSW,YFPEPVTVSWNSGAL,VTVSWNSGALTSGVH,TFPAVLQSSGLYSLS,LQSSGLYSLSSVVTV,LYSLSSVVTVPSSSL,SVVTVPSSSLGTQTY,SVFLFPPKPKDTLMI,PPKPKDTLMISRTPE,SVLTVLHQDWLNGKE
SPAIDHsaPro03409	sp|P01860-1|IGHG3_HUMAN	RA vs HC	-0.589377	0.0704926	-2.12096	Non-significant	Non-Specific	Immunogenic	-	TAALGCLVKDYFPEP,CLVKDYFPEPVTVSW,YFPEPVTVSWNSGAL,VTVSWNSGALTSGVH,TFPAVLQSSGLYSLS,LQSSGLYSLSSVVTV,LYSLSSVVTVPSSSL,SVVTVPSSSLGTQTY,SVFLFPPKPKDTLMI,PPKPKDTLMISRTPE,SVLTVLHQDWLNGKE
SPAIDHsaPro07242	sp|P48745|CCN3_HUMAN	RA vs HC	0.111807	0.986187	0.0178609	Non-significant	Non-Specific	Non-immunogenic	-	-
SPAIDHsaPro03683	sp|P05090|APOD_HUMAN	RA vs HC	-0.0870849	0.854854	-0.189297	Non-significant	Non-Specific	Non-immunogenic	LNQELRADGTVNQIEG	-
SPAIDHsaPro05150	sp|P18065|IBP2_HUMAN	RA vs HC	0.656428	0.325197	1.04821	Non-significant	Non-Specific	Immunogenic	-	-
SPAIDHsaPro11924	sp|Q4LDE5|SVEP1_HUMAN	RA vs HC	-4.57295	0.294103	-1.18874	Non-significant	Non-Specific	Immunogenic	-	-
SPAIDHsaPro03703	sp|P05160|F13B_HUMAN	RA vs HC	-2.66663	0.524411	-0.693591	Non-significant	Non-Specific	Immunogenic	-	-
SPAIDHsaPro17200	sp|Q92743|HTRA1_HUMAN	RA vs HC	0.162586	0.705298	0.392742	Non-significant	Non-Specific	Immunogenic	EKADIALIKIDHQGK	-
SPAIDHsaPro22793	sp|Q9UHG3|PCYOX_HUMAN	RA vs HC	0.102425	0.782804	0.288117	Non-significant	Non-Specific	Immunogenic	-	-
SPAIDHsaPro12489	sp|Q5T749|KPRP_HUMAN	RA vs HC	-0.700181	0.111876	-1.85952	Non-significant	Non-Specific	Immunogenic	-	-
SPAIDHsaPro05290	sp|P19875|CXCL2_HUMAN	RA vs HC	8.97311	0.141789	1.79757	Non-significant	Non-Specific	Non-immunogenic	-	-
SPAIDHsaPro03534	sp|P03952|KLKB1_HUMAN	RA vs HC	-1.14104	0.0322203	-2.58811	Non-significant	Non-Specific	Immunogenic	-	-
SPAIDHsaPro09244	sp|Q04756|HGFA_HUMAN	RA vs HC	0.277028	0.415569	0.893415	Non-significant	Non-Specific	Immunogenic	-	-
SPAIDHsaPro05135	sp|P17936|IBP3_HUMAN	RA vs HC	0.132714	0.505292	0.719054	Non-significant	Non-Specific	Immunogenic	-	-
SPAIDHsaPro05134	sp|P17936-2|IBP3_HUMAN	RA vs HC	0.132714	0.505292	0.719054	Non-significant	Non-Specific	Immunogenic	-	-
SPAIDHsaPro05325	sp|P20160|CAP7_HUMAN	RA vs HC	0.242556	0.769684	0.302994	Non-significant	Non-Specific	Immunogenic	-	-
SPAIDHsaPro05606	sp|P22692|IBP4_HUMAN	RA vs HC	-0.863152	0.0440106	-2.41475	Non-significant	Non-Specific	Immunogenic	-	-
SPAIDHsaPro23381	sp|Q9UM07|PADI4_HUMAN	RA vs HC	-0.217665	0.972419	-0.0356705	Non-significant	Non-Specific	Immunogenic	-	DPGVEVTLTMKVASGSTGDQ,VRVFQATRGKLSSKCSVVLG
SPAIDHsaPro10684	sp|Q14520|HABP2_HUMAN	RA vs HC	-0.0235266	0.941687	-0.0757917	Non-significant	Non-Specific	Immunogenic	-	-
SPAIDHsaPro10683	sp|Q14520-2|HABP2_HUMAN	RA vs HC	-0.0235266	0.941687	-0.0757917	Non-significant	Non-Specific	Immunogenic	-	-
SPAIDHsaPro06925	sp|P42830|CXCL5_HUMAN	RA vs HC	8.29196	0.237528	1.28013	Non-significant	Non-Specific	Non-immunogenic	-	-
SPAIDHsaPro08991	sp|Q01518|CAP1_HUMAN	RA vs HC	11.1569	0.101358	2.11546	Non-significant	Non-Specific	Immunogenic	-	-
SPAIDHsaPro08990	sp|Q01518-2|CAP1_HUMAN	RA vs HC	11.1569	0.101358	2.11546	Non-significant	Non-Specific	Immunogenic	-	-
SPAIDHsaPro06736	sp|P40197|GPV_HUMAN	RA vs HC	-0.0725246	0.950948	-0.0634724	Non-significant	Non-Specific	Immunogenic	-	-
SPAIDHsaPro04408	sp|P11142|HSP7C_HUMAN	RA vs HC	-0.623241	0.345505	-1.01709	Non-significant	Non-Specific	Immunogenic	EIINWLDKNQTA,NVLIFDLGGGTFDVSILTIEDGIFEVK,NVLRIINEPTAAAIA	-
SPAIDHsaPro08465	sp|P62330|ARF6_HUMAN	RA vs HC	9.02811	0.150622	1.76594	Non-significant	Non-Specific	Immunogenic	-	-
SPAIDHsaPro09883	sp|Q13103|SPP24_HUMAN	RA vs HC	-2.5394	0.0374436	-2.79861	Non-significant	Non-Specific	Immunogenic	-	-
SPAIDHsaPro04259	sp|P0DOX2|IGA2_HUMAN	RA vs HC	-2.41449	0.00574103	-4.05502	Down-regulated	Non-Specific	Immunogenic	-	-
SPAIDHsaPro03416	sp|P01876|IGHA1_HUMAN	RA vs HC	-0.373863	0.463469	-0.77259	Non-significant	Non-Specific	Immunogenic	-	-
SPAIDHsaPro03415	sp|P01876-1|IGHA1_HUMAN	RA vs HC	-0.373863	0.463469	-0.77259	Non-significant	Non-Specific	Immunogenic	-	-
SPAIDHsaPro08743	sp|P81605|DCD_HUMAN	RA vs HC	-0.565685	0.13024	-1.75472	Non-significant	Non-Specific	Non-immunogenic	-	-
SPAIDHsaPro08742	sp|P81605-2|DCD_HUMAN	RA vs HC	-0.565685	0.13024	-1.75472	Non-significant	Non-Specific	Non-immunogenic	-	-
SPAIDHsaPro08348	sp|P61204|ARF3_HUMAN	RA vs HC	0.526851	0.330114	1.04736	Non-significant	Non-Specific	Immunogenic	-	-
SPAIDHsaPro08795	sp|P84077|ARF1_HUMAN	RA vs HC	0.526851	0.330114	1.04736	Non-significant	Non-Specific	Immunogenic	-	-
SPAIDHsaPro08491	sp|P62805|H4_HUMAN	RA vs HC	-0.29365	0.624948	-0.513006	Non-significant	Non-Specific	Immunogenic	DNIQGITKPAIRR	DNIQGITKPAIRR
SPAIDHsaPro13565	sp|Q6UXI9|NPNT_HUMAN	RA vs HC	1.16975	0.166027	1.60065	Non-significant	Non-Specific	Immunogenic	-	-
SPAIDHsaPro13561	sp|Q6UXI9-3|NPNT_HUMAN	RA vs HC	1.16975	0.166027	1.60065	Non-significant	Non-Specific	Immunogenic	-	-
SPAIDHsaPro13564	sp|Q6UXI9-6|NPNT_HUMAN	RA vs HC	1.16975	0.166027	1.60065	Non-significant	Non-Specific	Immunogenic	-	-
SPAIDHsaPro05378	sp|P20774|MIME_HUMAN	RA vs HC	0.33696	0.345814	1.00289	Non-significant	Non-Specific	Immunogenic	-	-
SPAIDHsaPro03791	sp|P06681|CO2_HUMAN	RA vs HC	-0.319735	0.457476	-0.78323	Non-significant	Non-Specific	Immunogenic	-	-
SPAIDHsaPro04057	sp|P08697|A2AP_HUMAN	RA vs HC	-0.154312	0.502054	-0.719905	Non-significant	Non-Specific	Immunogenic	SPLSVALALSHLALGAQ	-
SPAIDHsaPro05675	sp|P23284|PPIB_HUMAN	RA vs HC	-0.143559	0.593535	-0.564821	Non-significant	Non-Specific	Immunogenic	-	-
SPAIDHsaPro03701	sp|P05155|IC1_HUMAN	RA vs HC	-0.848879	0.177261	-1.57899	Non-significant	Non-Specific	Immunogenic	ANLELINTWVAKNTN	-
SPAIDHsaPro03699	sp|P05155-2|IC1_HUMAN	RA vs HC	-0.848879	0.177261	-1.57899	Non-significant	Non-Specific	Immunogenic	ANLELINTWVAKNTN	-
SPAIDHsaPro03700	sp|P05155-3|IC1_HUMAN	RA vs HC	-0.848879	0.177261	-1.57899	Non-significant	Non-Specific	Immunogenic	ANLELINTWVAKNTN	-
SPAIDHsaPro03515	sp|P02787|TRFE_HUMAN	RA vs HC	-0.722818	0.364329	-0.991137	Non-significant	Non-Specific	Immunogenic	KEDPQTFYYAVAVVKKDSG,VEKGDVAFVKHQTVPQ,VKHSTIFENLANKADRDQ,TIFENLANKADRDQ	-
SPAIDHsaPro03414	sp|P01871|IGHM_HUMAN	RA vs HC	-0.746342	0.00652011	-4.00869	Down-regulated	Non-Specific	Immunogenic	-	-
SPAIDHsaPro03413	sp|P01871-1|IGHM_HUMAN	RA vs HC	-0.746342	0.00652011	-4.00869	Down-regulated	Non-Specific	Immunogenic	-	-
SPAIDHsaPro03266	sp|P00734|THRB_HUMAN	RA vs HC	0.455473	0.238356	1.27802	Non-significant	Non-Specific	Immunogenic	-	-
SPAIDHsaPro05851	sp|P25685|DNJB1_HUMAN	RA vs HC	-0.0437009	0.994179	-0.00752647	Non-significant	Non-Specific	Immunogenic	-	-
SPAIDHsaPro05850	sp|P25685-2|DNJB1_HUMAN	RA vs HC	-0.0437009	0.994179	-0.00752647	Non-significant	Non-Specific	Immunogenic	-	-
SPAIDHsaPro11219	sp|Q15582|BGH3_HUMAN	RA vs HC	-1.68475	0.178611	-1.48183	Non-significant	Non-Specific	Immunogenic	IDKVISTITNNIQQ,LEIFKQASAFSRASQ	-
SPAIDHsaPro03247	sp|P00450|CERU_HUMAN	RA vs HC	-0.365657	0.529488	-0.672431	Non-significant	Non-Specific	Immunogenic	GDKVYVHLKNLASRPY,TSLTLHMWPDTEGTFN,VDKEFYLFPTVFDENE	-
SPAIDHsaPro06628	sp|P36871|PGM1_HUMAN	RA vs HC	-0.136951	0.819806	-0.235732	Non-significant	Non-Specific	Immunogenic	-	-
SPAIDHsaPro05377	sp|P20742|PZP_HUMAN	RA vs HC	7.60128	0.146954	1.76706	Non-significant	Non-Specific	Immunogenic	-	-
SPAIDHsaPro24267	sp|Q9Y5C1|ANGL3_HUMAN	RA vs HC	0.0749087	0.762826	0.313715	Non-significant	Non-Specific	Immunogenic	-	-
SPAIDHsaPro02498	sp|O75940|SPF30_HUMAN	RA vs HC	-8.18513	0.17783	-1.63289	Non-significant	Non-Specific	Immunogenic	-	-
SPAIDHsaPro19799	sp|Q9BYC5|FUT8_HUMAN	RA vs HC	0.335156	0.714525	0.379295	Non-significant	Non-Specific	Immunogenic	-	-
SPAIDHsaPro03477	sp|P02743|SAMP_HUMAN	RA vs HC	-1.10448	0.157224	-1.63067	Non-significant	Non-Specific	Immunogenic	-	-
SPAIDHsaPro09779	sp|Q12907|LMAN2_HUMAN	RA vs HC	-0.0938614	0.842745	-0.204938	Non-significant	Non-Specific	Immunogenic	-	-
SPAIDHsaPro03912	sp|P07814|SYEP_HUMAN	RA vs HC	0.379087	0.778962	0.297676	Non-significant	Non-Specific	Immunogenic	-	-
SPAIDHsaPro03228	sp|P00338|LDHA_HUMAN	RA vs HC	0.653385	0.180077	1.46888	Non-significant	Non-Specific	Immunogenic	-	-
SPAIDHsaPro03225	sp|P00338-3|LDHA_HUMAN	RA vs HC	0.653385	0.180077	1.46888	Non-significant	Non-Specific	Immunogenic	-	-
SPAIDHsaPro11394	sp|Q16394|EXT1_HUMAN	RA vs HC	0.496631	0.331107	1.04659	Non-significant	Non-Specific	Immunogenic	-	-
SPAIDHsaPro03478	sp|P02745|C1QA_HUMAN	RA vs HC	0.801649	0.90025	0.129386	Non-significant	Non-Specific	Immunogenic	FLIFPSA	-
SPAIDHsaPro03479	sp|P02746|C1QB_HUMAN	RA vs HC	-0.249504	0.399072	-0.929567	Non-significant	Non-Specific	Immunogenic	FLLFPDMEA,DHVITNMNNNYEPR,FDHVITNMNNNYEPR,SLLGMEGANSIFSG,HVITNMNNNYEPR	-
SPAIDHsaPro16195	sp|Q8NHM4|TRY6_HUMAN	RA vs HC	0.23745	0.413091	0.863326	Non-significant	Non-Specific	Non-immunogenic	-	-
SPAIDHsaPro03907	sp|P07737|PROF1_HUMAN	RA vs HC	0.231972	0.776932	0.293522	Non-significant	Non-Specific	Immunogenic	YVNGLTLGGQK,DRSSFYVNGLTLGGQK	-
SPAIDHsaPro03399	sp|P01834|IGKC_HUMAN	RA vs HC	-1.07242	0.0609918	-2.27349	Non-significant	Non-Specific	Immunogenic	KHKVYACEVTHQGLS	-
SPAIDHsaPro08353	sp|P61224|RAP1B_HUMAN	RA vs HC	-0.0860722	0.77329	-0.305417	Non-significant	Non-Specific	Immunogenic	-	-
SPAIDHsaPro08351	sp|P61224-3|RAP1B_HUMAN	RA vs HC	-0.0860722	0.77329	-0.305417	Non-significant	Non-Specific	Immunogenic	-	-
SPAIDHsaPro03550	sp|P04070|PROC_HUMAN	RA vs HC	0.269438	0.754122	0.325273	Non-significant	Non-Specific	Immunogenic	-	-
SPAIDHsaPro03549	sp|P04070-2|PROC_HUMAN	RA vs HC	0.269438	0.754122	0.325273	Non-significant	Non-Specific	Immunogenic	-	-
SPAIDHsaPro09538	sp|Q08554|DSC1_HUMAN	RA vs HC	-0.630875	0.425906	-0.870239	Non-significant	Non-Specific	Immunogenic	-	-
SPAIDHsaPro09537	sp|Q08554-2|DSC1_HUMAN	RA vs HC	-0.630875	0.425906	-0.870239	Non-significant	Non-Specific	Immunogenic	-	-
SPAIDHsaPro08598	sp|P68363|TBA1B_HUMAN	RA vs HC	-0.440108	0.234601	-1.32812	Non-significant	Non-Specific	Immunogenic	-	-
SPAIDHsaPro22069	sp|Q9NY65|TBA8_HUMAN	RA vs HC	1.02611	0.861733	0.180003	Non-significant	Non-Specific	Immunogenic	-	-
SPAIDHsaPro22068	sp|Q9NY65-2|TBA8_HUMAN	RA vs HC	1.02611	0.861733	0.180003	Non-significant	Non-Specific	Immunogenic	-	-
SPAIDHsaPro07495	sp|P50238|CRIP1_HUMAN	RA vs HC	-0.855238	0.156359	-1.61212	Non-significant	Non-Specific	Non-immunogenic	EVYFAERVTSLGK	-
SPAIDHsaPro03267	sp|P00736|C1R_HUMAN	RA vs HC	0.366329	0.700372	0.403887	Non-significant	Non-Specific	Immunogenic	GDFRYTTTMGVNTY	-
SPAIDHsaPro03518	sp|P02790|HEMO_HUMAN	RA vs HC	-0.453448	0.420875	-0.860347	Non-significant	Non-Specific	Immunogenic	KGGYTLVSGYPKR	-
SPAIDHsaPro20846	sp|Q9H9E3|COG4_HUMAN	RA vs HC	-0.769844	0.493187	-0.724133	Non-significant	Non-Specific	Non-immunogenic	-	-
SPAIDHsaPro20845	sp|Q9H9E3-3|COG4_HUMAN	RA vs HC	-0.769844	0.493187	-0.724133	Non-significant	Non-Specific	Non-immunogenic	-	-
SPAIDHsaPro08446	sp|P62258|1433E_HUMAN	RA vs HC	-2.39928	0.67559	-0.434394	Non-significant	Non-Specific	Immunogenic	-	-
SPAIDHsaPro08445	sp|P62258-2|1433E_HUMAN	RA vs HC	-2.39928	0.67559	-0.434394	Non-significant	Non-Specific	Immunogenic	-	-
SPAIDHsaPro20777	sp|Q9H8L6|MMRN2_HUMAN	RA vs HC	4.18467	0.31768	1.1393	Non-significant	Non-Specific	Immunogenic	-	-
SPAIDHsaPro08294	sp|P60660|MYL6_HUMAN	RA vs HC	0.698189	0.124643	1.72518	Non-significant	Non-Specific	Immunogenic	-	-
SPAIDHsaPro08293	sp|P60660-2|MYL6_HUMAN	RA vs HC	0.698189	0.124643	1.72518	Non-significant	Non-Specific	Immunogenic	-	-
SPAIDHsaPro04804	sp|P15169|CBPN_HUMAN	RA vs HC	0.10983	0.774876	0.302277	Non-significant	Non-Specific	Immunogenic	-	-
SPAIDHsaPro04245	sp|P0DJI9|SAA2_HUMAN	RA vs HC	0.283954	0.769539	0.310282	Non-significant	Non-Specific	Non-immunogenic	-	-
SPAIDHsaPro06802	sp|P41218|MNDA_HUMAN	RA vs HC	1.31156	0.0937872	1.96559	Non-significant	Non-Specific	Immunogenic	KNTIYEIQDNTGSM	-
SPAIDHsaPro06180	sp|P30101|PDIA3_HUMAN	RA vs HC	0.826656	0.207637	1.41674	Non-significant	Non-Specific	Immunogenic	-	-
SPAIDHsaPro04163	sp|P09871|C1S_HUMAN	RA vs HC	0.0635143	0.823541	0.233066	Non-significant	Non-Specific	Immunogenic	LINEYWVLTAAHVVE,SGDVFTALIGEIASPN	-
SPAIDHsaPro08238	sp|P58335-4|ANTR2_HUMAN	RA vs HC	-0.986028	0.00188682	-4.61843	Down-regulated	Non-Specific	Immunogenic	-	-
SPAIDHsaPro15909	sp|Q8NBP7|PCSK9_HUMAN	RA vs HC	0.528307	0.294331	1.12377	Non-significant	Non-Specific	Immunogenic	-	-
SPAIDHsaPro03313	sp|P01042-3|KNG1_HUMAN	RA vs HC	-0.421766	0.659069	-0.458671	Non-significant	Non-Specific	Immunogenic	QPLGMISLMKRPPGFS,NDKDLFKAVDAALKK,QPLGMISLMKRPPGFSP	-
SPAIDHsaPro07098	sp|P46940|IQGA1_HUMAN	RA vs HC	0.648295	0.380757	0.930084	Non-significant	Non-Specific	Immunogenic	-	-
SPAIDHsaPro03455	sp|P02654|APOC1_HUMAN	RA vs HC	-0.0905716	0.769549	-0.304237	Non-significant	Non-Specific	Non-immunogenic	-	-
SPAIDHsaPro08609	sp|P68871|HBB_HUMAN	RA vs HC	-0.152869	0.779554	-0.291242	Non-significant	Non-Specific	Immunogenic	LVVYPWTQRF,AAYQKVVAGVANALAHK	-
SPAIDHsaPro03429	sp|P02042|HBD_HUMAN	RA vs HC	3.4998	0.408116	0.914899	Non-significant	Non-Specific	Immunogenic	LVVYPWTQRF,AAYQKVVAGVANALAHK	-
SPAIDHsaPro04108	sp|P09417|DHPR_HUMAN	RA vs HC	4.00307	0.575908	0.584266	Non-significant	Non-Specific	Immunogenic	-	-
SPAIDHsaPro04107	sp|P09417-2|DHPR_HUMAN	RA vs HC	4.00307	0.575908	0.584266	Non-significant	Non-Specific	Immunogenic	-	-
SPAIDHsaPro04230	sp|P0CG47|UBB_HUMAN	RA vs HC	-0.181567	0.310138	-1.08691	Non-significant	Non-Specific	Immunogenic	-	-
SPAIDHsaPro04231	sp|P0CG48|UBC_HUMAN	RA vs HC	-0.181567	0.310138	-1.08691	Non-significant	Non-Specific	Immunogenic	-	-
SPAIDHsaPro08530	sp|P62979|RS27A_HUMAN	RA vs HC	-0.181567	0.310138	-1.08691	Non-significant	Non-Specific	Immunogenic	-	-
SPAIDHsaPro08531	sp|P62987|RL40_HUMAN	RA vs HC	-0.181567	0.310138	-1.08691	Non-significant	Non-Specific	Immunogenic	-	-
SPAIDHsaPro08527	sp|P62937|PPIA_HUMAN	RA vs HC	0.114275	0.841162	0.207182	Non-significant	Non-Specific	Non-immunogenic	-	-
SPAIDHsaPro06543	sp|P35625|TIMP3_HUMAN	RA vs HC	-0.579545	0.246739	-1.27991	Non-significant	Non-Specific	Immunogenic	-	-
SPAIDHsaPro23232	sp|Q9ULC4|MCTS1_HUMAN	RA vs HC	-0.600839	0.223327	-1.36395	Non-significant	Non-Specific	Immunogenic	-	-
SPAIDHsaPro23230	sp|Q9ULC4-2|MCTS1_HUMAN	RA vs HC	-0.600839	0.223327	-1.36395	Non-significant	Non-Specific	Immunogenic	-	-
SPAIDHsaPro23231	sp|Q9ULC4-3|MCTS1_HUMAN	RA vs HC	-0.600839	0.223327	-1.36395	Non-significant	Non-Specific	Immunogenic	-	-
SPAIDHsaPro11815	sp|Q3LXA3|TKFC_HUMAN	RA vs HC	3.44266	0.570869	0.592144	Non-significant	Non-Specific	Immunogenic	-	-
SPAIDHsaPro08593	sp|P68104|EF1A1_HUMAN	RA vs HC	0.348397	0.323579	1.07083	Non-significant	Non-Specific	Immunogenic	QTVAVGVIKAVDKKAAGAG,QTVAVGVIKAVDKKAAGAGKVT,TIEKFEKEAAEMGKG,AAGFTAQVIILNHPGQISAG	-
SPAIDHsaPro12627	sp|Q5VTE0|EF1A3_HUMAN	RA vs HC	0.348397	0.323579	1.07083	Non-significant	Non-Specific	Immunogenic	QTVAVGVIKAVDKKAAGAG,QTVAVGVIKAVDKKAAGAGKVT,TIEKFEKEAAEMGKG,AAGFTAQVIILNHPGQISAG	-
SPAIDHsaPro05275	sp|P19652|A1AG2_HUMAN	RA vs HC	-0.762346	0.245162	-1.25571	Non-significant	Non-Specific	Immunogenic	SVQEIQATFFYFTPNK	-
SPAIDHsaPro06689	sp|P38117|ETFB_HUMAN	RA vs HC	3.39394	0.416747	0.90195	Non-significant	Non-Specific	Immunogenic	-	-
SPAIDHsaPro19717	sp|Q9BXN1|ASPN_HUMAN	RA vs HC	-0.8124	0.0714186	-2.08401	Non-significant	Non-Specific	Immunogenic	-	-
SPAIDHsaPro11006	sp|Q15063-4|POSTN_HUMAN	RA vs HC	-0.225966	0.963273	-0.0475089	Non-significant	Non-Specific	Immunogenic	-	-
SPAIDHsaPro08601	sp|P68371|TBB4B_HUMAN	RA vs HC	0.0793367	0.992206	0.0100782	Non-significant	Non-Specific	Immunogenic	-	-
SPAIDHsaPro21454	sp|Q9NR34|MA1C1_HUMAN	RA vs HC	-0.442812	0.952006	-0.0621019	Non-significant	Non-Specific	Immunogenic	-	-
SPAIDHsaPro08101	sp|P55774|CCL18_HUMAN	RA vs HC	-0.256552	0.712385	-0.384803	Non-significant	Non-Specific	Non-immunogenic	-	-
SPAIDHsaPro03510	sp|P02774|VTDB_HUMAN	RA vs HC	-0.580433	0.444002	-0.833729	Non-significant	Non-Specific	Immunogenic	-	-
SPAIDHsaPro03509	sp|P02774-3|VTDB_HUMAN	RA vs HC	-0.580433	0.444002	-0.833729	Non-significant	Non-Specific	Immunogenic	-	-
SPAIDHsaPro04018	sp|P08571|CD14_HUMAN	RA vs HC	0.0933215	0.806401	0.253556	Non-significant	Non-Specific	Immunogenic	VSGTLVLLQGARGFA,SGTLVLLQGARGFA	-
SPAIDHsaPro24487	sp|Q9Y6B6|SAR1B_HUMAN	RA vs HC	-0.403945	0.391196	-0.90969	Non-significant	Non-Specific	Immunogenic	-	-
SPAIDHsaPro08551	sp|P63104|1433Z_HUMAN	RA vs HC	0.639032	0.349248	1.00253	Non-significant	Non-Specific	Immunogenic	-	-
SPAIDHsaPro04658	sp|P13686|PPA5_HUMAN	RA vs HC	4.79532	0.305066	1.17402	Non-significant	Non-Specific	Non-immunogenic	ARTQLSWLKKQLAAA,ANAKEIARTVQILGADF,RPRDVKLARTQLSWLK	-
SPAIDHsaPro01384	sp|O43405|COCH_HUMAN	RA vs HC	3.74023	0.35092	1.05303	Non-significant	Non-Specific	Immunogenic	-	-
SPAIDHsaPro25409	NonC|URS0000D57286_9606_ORF127_frame3	RA vs HC	4.74731	0.425691	0.884095	Non-significant	Non-Specific	Non-immunogenic	-	-
SPAIDHsaPro04262	sp|P0DOX5|IGG1_HUMAN	RA vs HC	-0.439807	0.391072	-0.909284	Non-significant	Non-Specific	Immunogenic	-	TAALGCLVKDYFPEP,CLVKDYFPEPVTVSW,YFPEPVTVSWNSGAL,VTVSWNSGALTSGVH,TFPAVLQSSGLYSLS,LQSSGLYSLSSVVTV,LYSLSSVVTVPSSSL,SVVTVPSSSLGTQTY,SVFLFPPKPKDTLMI,PPKPKDTLMISRTPE,TYRVVSVLTVLHQDW,SVLTVLHQDWLNGKE,NNYKTTPPVLDSDGS,TPPVLDSDGSFFLYS,QGNVFSCSVMHEALH,SCSVMHEALHNHYTQ
SPAIDHsaPro03454	sp|P02652|APOA2_HUMAN	RA vs HC	0.0790741	0.812089	0.252302	Non-significant	Non-Specific	Immunogenic	FVELGTQPAT,FEKSKEQLTPLIKKAGTELVNF,VSQYFQTVTDYGKDL,AEAKSYFEKSKEQLTPLIKKAGTE,FVELGTQPATQ,VSQYFQTVTDYGKD	-
SPAIDHsaPro05922	sp|P26927|HGFL_HUMAN	RA vs HC	1.37735	0.273886	1.18018	Non-significant	Non-Specific	Immunogenic	-	-
SPAIDHsaPro03476	sp|P02741|CRP_HUMAN	RA vs HC	-3.80101	0.436974	-0.859989	Non-significant	Non-Specific	Immunogenic	SDTSYVSLKAPLTKPL	-
SPAIDHsaPro12945	sp|Q6EMK4|VASN_HUMAN	RA vs HC	3.22332	0.577753	0.581236	Non-significant	Non-Specific	Immunogenic	-	-
SPAIDHsaPro03456	sp|P02655|APOC2_HUMAN	RA vs HC	-0.648236	0.0770111	-2.07042	Non-significant	Non-Specific	Immunogenic	YEKTYLPAVDEKLRD	-
SPAIDHsaPro03502	sp|P02760|AMBP_HUMAN	RA vs HC	-0.901065	0.0512565	-2.31279	Non-significant	Non-Specific	Immunogenic	-	-
SPAIDHsaPro04899	sp|P15924|DESP_HUMAN	RA vs HC	2.01635	0.685341	0.433437	Non-significant	Non-Specific	Immunogenic	-	-
SPAIDHsaPro23049	sp|Q9UK55|ZPI_HUMAN	RA vs HC	-0.055083	0.897089	-0.135299	Non-significant	Non-Specific	Immunogenic	-	-
SPAIDHsaPro18901	sp|Q99536|VAT1_HUMAN	RA vs HC	3.88508	0.321935	1.12238	Non-significant	Non-Specific	Immunogenic	-	-
SPAIDHsaPro03887	sp|P07437|TBB5_HUMAN	RA vs HC	-0.164245	0.860825	-0.181573	Non-significant	Non-Specific	Immunogenic	-	-
SPAIDHsaPro08379	sp|P61586|RHOA_HUMAN	RA vs HC	3.67688	0.0323939	3.15476	Non-significant	Non-Specific	Non-immunogenic	DGVREVFEMATRAALQA	-
SPAIDHsaPro03072	sp|O95747|OXSR1_HUMAN	RA vs HC	8.0806	0.162612	1.70766	Non-significant	Non-Specific	Immunogenic	-	-
SPAIDHsaPro05928	sp|P27169|PON1_HUMAN	RA vs HC	-0.350054	0.296364	-1.13831	Non-significant	Non-Specific	Immunogenic	-	-
SPAIDHsaPro10707	sp|Q14574|DSC3_HUMAN	RA vs HC	-0.631003	0.299734	-1.14867	Non-significant	Non-Specific	Immunogenic	-	-
SPAIDHsaPro10706	sp|Q14574-2|DSC3_HUMAN	RA vs HC	-0.631003	0.299734	-1.14867	Non-significant	Non-Specific	Immunogenic	-	-
SPAIDHsaPro03273	sp|P00740|FA9_HUMAN	RA vs HC	0.689069	0.38671	0.917085	Non-significant	Non-Specific	Immunogenic	-	-
SPAIDHsaPro03740	sp|P05546|HEP2_HUMAN	RA vs HC	-0.588997	0.311078	-1.11568	Non-significant	Non-Specific	Immunogenic	-	-
SPAIDHsaPro10089	sp|Q13418|ILK_HUMAN	RA vs HC	-0.720879	0.559775	-0.624254	Non-significant	Non-Specific	Immunogenic	-	-
SPAIDHsaPro02220	sp|O75339|CILP1_HUMAN	RA vs HC	9.11275	0.170793	1.50595	Non-significant	Non-Specific	Immunogenic	-	GKLYGIRDVRSTRDR,ATIKAEFVRAETPYM,QTMLTQSVRRVQPGK,SKLVLRKLQQHQAG
SPAIDHsaPro17058	sp|Q92496|FHR4_HUMAN	RA vs HC	2.24887	0.613152	0.546052	Non-significant	Non-Specific	Immunogenic	-	-
SPAIDHsaPro17056	sp|Q92496-2|FHR4_HUMAN	RA vs HC	2.24887	0.613152	0.546052	Non-significant	Non-Specific	Immunogenic	-	-
SPAIDHsaPro12017	sp|Q53H76|PLA1A_HUMAN	RA vs HC	0.242018	0.890549	0.142086	Non-significant	Non-Specific	Immunogenic	-	-
SPAIDHsaPro12015	sp|Q53H76-3|PLA1A_HUMAN	RA vs HC	0.242018	0.890549	0.142086	Non-significant	Non-Specific	Immunogenic	-	-
SPAIDHsaPro21678	sp|Q9NTK5|OLA1_HUMAN	RA vs HC	0.148795	0.766092	0.308623	Non-significant	Non-Specific	Immunogenic	-	-
SPAIDHsaPro03801	sp|P06732|KCRM_HUMAN	RA vs HC	-4.18237	0.34377	-1.07122	Non-significant	Non-Specific	Immunogenic	-	-
SPAIDHsaPro06497	sp|P35527|K1C9_HUMAN	RA vs HC	-0.326198	0.479462	-0.746253	Non-significant	Non-Specific	Immunogenic	SRSGGGGGGGLGSGGSIRSSY	-
SPAIDHsaPro04377	sp|P10646|TFPI1_HUMAN	RA vs HC	-0.725683	0.116598	-1.76141	Non-significant	Non-Specific	Non-immunogenic	-	-
SPAIDHsaPro07149	sp|P48061|SDF1_HUMAN	RA vs HC	-0.581388	0.262679	-1.21469	Non-significant	Non-Specific	Non-immunogenic	-	-
SPAIDHsaPro07144	sp|P48061-2|SDF1_HUMAN	RA vs HC	-0.581388	0.262679	-1.21469	Non-significant	Non-Specific	Non-immunogenic	-	-
SPAIDHsaPro07145	sp|P48061-3|SDF1_HUMAN	RA vs HC	-0.581388	0.262679	-1.21469	Non-significant	Non-Specific	Non-immunogenic	-	-
SPAIDHsaPro07146	sp|P48061-4|SDF1_HUMAN	RA vs HC	-0.581388	0.262679	-1.21469	Non-significant	Non-Specific	Non-immunogenic	-	-
SPAIDHsaPro07147	sp|P48061-5|SDF1_HUMAN	RA vs HC	-0.581388	0.262679	-1.21469	Non-significant	Non-Specific	Non-immunogenic	-	-
SPAIDHsaPro07148	sp|P48061-6|SDF1_HUMAN	RA vs HC	-0.581388	0.262679	-1.21469	Non-significant	Non-Specific	Non-immunogenic	-	-
SPAIDHsaPro04243	sp|P0DJI8|SAA1_HUMAN	RA vs HC	1.18335	0.403002	0.898843	Non-significant	Non-Specific	Non-immunogenic	-	-
SPAIDHsaPro10496	sp|Q14103|HNRPD_HUMAN	RA vs HC	0.575854	0.312215	1.08759	Non-significant	Non-Specific	Immunogenic	-	-
SPAIDHsaPro10494	sp|Q14103-3|HNRPD_HUMAN	RA vs HC	0.575854	0.312215	1.08759	Non-significant	Non-Specific	Immunogenic	-	-
SPAIDHsaPro12032	sp|Q53RD9|FBLN7_HUMAN	RA vs HC	1.14768	0.0160046	3.42331	Non-significant	Non-Specific	Non-immunogenic	-	-
SPAIDHsaPro12029	sp|Q53RD9-2|FBLN7_HUMAN	RA vs HC	1.14768	0.0160046	3.42331	Non-significant	Non-Specific	Non-immunogenic	-	-
SPAIDHsaPro08725	sp|P80108|PHLD_HUMAN	RA vs HC	-0.0529094	0.925373	-0.0980651	Non-significant	Non-Specific	Immunogenic	-	-
SPAIDHsaPro10696	sp|Q14554|PDIA5_HUMAN	RA vs HC	1.49168	0.313789	1.07695	Non-significant	Non-Specific	Immunogenic	AKVSSLIERISD	-
SPAIDHsaPro04589	sp|P12830|CADH1_HUMAN	RA vs HC	-0.409039	0.250155	-1.23997	Non-significant	Non-Specific	Immunogenic	-	-
SPAIDHsaPro04588	sp|P12830-2|CADH1_HUMAN	RA vs HC	-0.409039	0.250155	-1.23997	Non-significant	Non-Specific	Immunogenic	-	-
SPAIDHsaPro01056	sp|O15117|FYB1_HUMAN	RA vs HC	-0.374733	0.261951	-1.23551	Non-significant	Non-Specific	Immunogenic	-	-
SPAIDHsaPro01054	sp|O15117-2|FYB1_HUMAN	RA vs HC	-0.374733	0.261951	-1.23551	Non-significant	Non-Specific	Immunogenic	-	-
SPAIDHsaPro01055	sp|O15117-3|FYB1_HUMAN	RA vs HC	-0.374733	0.261951	-1.23551	Non-significant	Non-Specific	Immunogenic	-	-
SPAIDHsaPro08613	sp|P69905|HBA_HUMAN	RA vs HC	-0.234493	0.66758	-0.445893	Non-significant	Non-Specific	Immunogenic	FLASVSTVLTSKYR,LERMFLSFPTTKTYFPH,MPNALSALSDLHAHK,MPNALSALSDLHAHKLR	-
SPAIDHsaPro14366	sp|Q7Z7G0|TARSH_HUMAN	RA vs HC	-3.9436	0.345505	-1.0606	Non-significant	Non-Specific	Immunogenic	IQSTYDQDHTVPAYVPR,TGKFYNIGDQRGHG,VNGKIQSTYDQDHTVPAYVPR,VNGKIQSTYDQDHTVPAYVPRK	-
SPAIDHsaPro05575	sp|P22352|GPX3_HUMAN	RA vs HC	0.833727	0.0896448	2.03676	Non-significant	Non-Specific	Immunogenic	-	-
SPAIDHsaPro07697	sp|P51884|LUM_HUMAN	RA vs HC	-0.204762	0.692263	-0.413907	Non-significant	Non-Specific	Immunogenic	-	-
SPAIDHsaPro06405	sp|P34096|RNAS4_HUMAN	RA vs HC	4.15102	0.349518	1.05315	Non-significant	Non-Specific	Immunogenic	-	-
SPAIDHsaPro08496	sp|P62826|RAN_HUMAN	RA vs HC	-0.142193	0.753444	-0.330772	Non-significant	Non-Specific	Immunogenic	-	-
SPAIDHsaPro25064	INTRON|chr7:27991982-28180462:-_ORF2171_frame3	RA vs HC	-4.64153	0.328161	-1.11155	Non-significant	Non-Specific	Non-immunogenic	-	-
SPAIDHsaPro03708	sp|P05164|PERM_HUMAN	RA vs HC	0.211494	0.653254	0.468578	Non-significant	Non-Specific	Immunogenic	SNEIVRFPTDQLTPDQ	SNEIVRFPTDQLTPDQ
SPAIDHsaPro03706	sp|P05164-2|PERM_HUMAN	RA vs HC	0.211494	0.653254	0.468578	Non-significant	Non-Specific	Immunogenic	SNEIVRFPTDQLTPDQ	SNEIVRFPTDQLTPDQ
SPAIDHsaPro03707	sp|P05164-3|PERM_HUMAN	RA vs HC	0.211494	0.653254	0.468578	Non-significant	Non-Specific	Immunogenic	SNEIVRFPTDQLTPDQ	SNEIVRFPTDQLTPDQ
SPAIDHsaPro03480	sp|P02747|C1QC_HUMAN	RA vs HC	-0.02528	0.946132	-0.070023	Non-significant	Non-Specific	Immunogenic	-	-
SPAIDHsaPro11445	sp|Q16610|ECM1_HUMAN	RA vs HC	0.709102	0.318041	1.07854	Non-significant	Non-Specific	Immunogenic	-	-
SPAIDHsaPro11444	sp|Q16610-4|ECM1_HUMAN	RA vs HC	0.709102	0.318041	1.07854	Non-significant	Non-Specific	Immunogenic	-	-
SPAIDHsaPro03775	sp|P06310|KV230_HUMAN	RA vs HC	-4.46961	0.353731	-1.04685	Non-significant	Non-Specific	Immunogenic	-	-
SPAIDHsaPro00005	sp|A0A075B6I0|LV861_HUMAN	RA vs HC	12.4405	0.0660185	2.12786	Non-significant	Non-Specific	Immunogenic	-	-
SPAIDHsaPro00010	sp|A0A075B6I9|LV746_HUMAN	RA vs HC	-3.95941	0.414472	-0.908465	Non-significant	Non-Specific	Non-immunogenic	-	-
SPAIDHsaPro03585	sp|P04211|LV743_HUMAN	RA vs HC	-3.95941	0.414472	-0.908465	Non-significant	Non-Specific	Immunogenic	-	-
SPAIDHsaPro00016	sp|A0A075B6K5|LV39_HUMAN	RA vs HC	-4.4571	0.50313	-0.701878	Non-significant	Non-Specific	Immunogenic	-	-
SPAIDHsaPro08740	sp|P80748|LV321_HUMAN	RA vs HC	-4.4571	0.50313	-0.701878	Non-significant	Non-Specific	Immunogenic	-	-
SPAIDHsaPro00021	sp|A0A075B6S2|KVD29_HUMAN	RA vs HC	-0.284937	0.971381	-0.037014	Non-significant	Non-Specific	Non-immunogenic	-	-
SPAIDHsaPro00034	sp|A0A0A0MRZ7|KVD26_HUMAN	RA vs HC	-0.284937	0.971381	-0.037014	Non-significant	Non-Specific	Non-immunogenic	-	-
SPAIDHsaPro00162	sp|A2NJV5|KV229_HUMAN	RA vs HC	-0.284937	0.971381	-0.037014	Non-significant	Non-Specific	Non-immunogenic	-	-
SPAIDHsaPro15531	sp|Q8N436|CPXM2_HUMAN	RA vs HC	0.915587	0.335789	1.06282	Non-significant	Non-Specific	Immunogenic	-	-
SPAIDHsaPro13559	sp|Q6UXI7|VITRN_HUMAN	RA vs HC	4.97246	0.281731	1.23618	Non-significant	Non-Specific	Non-immunogenic	-	-
SPAIDHsaPro13555	sp|Q6UXI7-2|VITRN_HUMAN	RA vs HC	4.97246	0.281731	1.23618	Non-significant	Non-Specific	Non-immunogenic	-	-
SPAIDHsaPro13556	sp|Q6UXI7-3|VITRN_HUMAN	RA vs HC	4.97246	0.281731	1.23618	Non-significant	Non-Specific	Non-immunogenic	-	-
SPAIDHsaPro13557	sp|Q6UXI7-4|VITRN_HUMAN	RA vs HC	4.97246	0.281731	1.23618	Non-significant	Non-Specific	Non-immunogenic	-	-
SPAIDHsaPro13558	sp|Q6UXI7-5|VITRN_HUMAN	RA vs HC	4.97246	0.281731	1.23618	Non-significant	Non-Specific	Non-immunogenic	-	-
SPAIDHsaPro03355	sp|P01591|IGJ_HUMAN	RA vs HC	-0.814557	0.193339	-1.42221	Non-significant	Non-Specific	Immunogenic	-	-
SPAIDHsaPro07496	sp|P50281|MMP14_HUMAN	RA vs HC	-3.42255	0.370753	-1.00607	Non-significant	Non-Specific	Immunogenic	SAAIAAMQKFYGL	-
SPAIDHsaPro03690	sp|P05109|S10A8_HUMAN	RA vs HC	1.20889	0.10907	1.83828	Non-significant	Non-Specific	Immunogenic	-	-
SPAIDHsaPro03610	sp|P04406|G3P_HUMAN	RA vs HC	-0.649913	0.187134	-1.44679	Non-significant	Non-Specific	Immunogenic	-	-
SPAIDHsaPro05797	sp|P24592|IBP6_HUMAN	RA vs HC	-0.472661	0.14558	-1.63514	Non-significant	Non-Specific	Immunogenic	-	-
SPAIDHsaPro04060	sp|P08709|FA7_HUMAN	RA vs HC	0.135685	0.7447	0.341279	Non-significant	Non-Specific	Immunogenic	-	-
SPAIDHsaPro04059	sp|P08709-2|FA7_HUMAN	RA vs HC	0.135685	0.7447	0.341279	Non-significant	Non-Specific	Immunogenic	-	-
SPAIDHsaPro02340	sp|O75563|SKAP2_HUMAN	RA vs HC	7.36446	0.241699	1.26821	Non-significant	Non-Specific	Immunogenic	-	-
SPAIDHsaPro04647	sp|P13639|EF2_HUMAN	RA vs HC	3.18309	0.555467	0.616163	Non-significant	Non-Specific	Immunogenic	AYLPVNESFGFTADLR	-
SPAIDHsaPro03249	sp|P00451|FA8_HUMAN	RA vs HC	-1.17323	0.390918	-0.941468	Non-significant	Non-Specific	Immunogenic	-	-
SPAIDHsaPro24011	sp|Q9Y3A5|SBDS_HUMAN	RA vs HC	6.55768	0.174391	1.63319	Non-significant	Non-Specific	Immunogenic	-	-
SPAIDHsaPro03264	sp|P00568|KAD1_HUMAN	RA vs HC	0.283691	0.963585	0.0471042	Non-significant	Non-Specific	Immunogenic	-	-
SPAIDHsaPro05073	sp|P17213|BPI_HUMAN	RA vs HC	4.96276	0.326894	1.10669	Non-significant	Non-Specific	Immunogenic	-	-
SPAIDHsaPro21054	sp|Q9HCB6|SPON1_HUMAN	RA vs HC	1.55564	0.265108	1.22081	Non-significant	Non-Specific	Immunogenic	-	-
SPAIDHsaPro03353	sp|P01344|IGF2_HUMAN	RA vs HC	-1.02102	0.0155484	-3.13513	Non-significant	Non-Specific	Non-immunogenic	-	-
SPAIDHsaPro03352	sp|P01344-3|IGF2_HUMAN	RA vs HC	-1.02102	0.0155484	-3.13513	Non-significant	Non-Specific	Non-immunogenic	-	-
SPAIDHsaPro07836	sp|P53597|SUCA_HUMAN	RA vs HC	0.0329926	0.996063	0.00509048	Non-significant	Non-Specific	Immunogenic	-	-
SPAIDHsaPro08737	sp|P80511|S10AC_HUMAN	RA vs HC	10.5219	0.122593	1.94605	Non-significant	Non-Specific	Non-immunogenic	-	-
SPAIDHsaPro08385	sp|P61626|LYSC_HUMAN	RA vs HC	2.11151	0.225174	1.41521	Non-significant	Non-Specific	Immunogenic	-	-
SPAIDHsaPro00085	sp|A0A0J9YXX1|HV5X1_HUMAN	RA vs HC	-4.74809	0.51035	-0.689926	Non-significant	Non-Specific	Immunogenic	-	-
SPAIDHsaPro03392	sp|P01780|HV307_HUMAN	RA vs HC	-0.599846	0.221308	-1.34457	Non-significant	Non-Specific	Immunogenic	AKNSLYLQMNSLRAEDT,DNAKNSLYLQMNSLRAEDT	-
SPAIDHsaPro00038	sp|A0A0A0MS15|HV349_HUMAN	RA vs HC	0.880324	0.184434	1.46447	Non-significant	Non-Specific	Immunogenic	-	-
SPAIDHsaPro00051	sp|A0A0B4J1Y9|HV372_HUMAN	RA vs HC	-1.00477	0.118578	-1.85158	Non-significant	Non-Specific	Immunogenic	-	-
SPAIDHsaPro09703	sp|Q12797|ASPH_HUMAN	RA vs HC	4.36007	0.321267	1.11895	Non-significant	Non-Specific	Immunogenic	-	-
SPAIDHsaPro09693	sp|Q12797-10|ASPH_HUMAN	RA vs HC	4.36007	0.321267	1.11895	Non-significant	Non-Specific	Immunogenic	-	-
SPAIDHsaPro03412	sp|P01861|IGHG4_HUMAN	RA vs HC	-5.08365	0.324162	-1.1219	Non-significant	Non-Specific	Immunogenic	-	TAALGCLVKDYFPEP,CLVKDYFPEPVTVSW,YFPEPVTVSWNSGAL,VTVSWNSGALTSGVH,TFPAVLQSSGLYSLS,LQSSGLYSLSSVVTV,LYSLSSVVTVPSSSL,SVFLFPPKPKDTLMI,PPKPKDTLMISRTPE,TYRVVSVLTVLHQDW,SVLTVLHQDWLNGKE,NNYKTTPPVLDSDGS,TPPVLDSDGSFFLYS,SCSVMHEALHNHYTQ
SPAIDHsaPro03411	sp|P01861-1|IGHG4_HUMAN	RA vs HC	-5.08365	0.324162	-1.1219	Non-significant	Non-Specific	Immunogenic	-	TAALGCLVKDYFPEP,CLVKDYFPEPVTVSW,YFPEPVTVSWNSGAL,VTVSWNSGALTSGVH,TFPAVLQSSGLYSLS,LQSSGLYSLSSVVTV,LYSLSSVVTVPSSSL,SVFLFPPKPKDTLMI,PPKPKDTLMISRTPE,TYRVVSVLTVLHQDW,SVLTVLHQDWLNGKE,NNYKTTPPVLDSDGS,TPPVLDSDGSFFLYS,SCSVMHEALHNHYTQ
SPAIDHsaPro03847	sp|P07195|LDHB_HUMAN	RA vs HC	12.5286	0.0413066	2.45241	Non-significant	Non-Specific	Immunogenic	-	-
SPAIDHsaPro00048	sp|A0A0B4J1X5|HV374_HUMAN	RA vs HC	-5.46899	0.272861	-1.26423	Non-significant	Non-Specific	Immunogenic	AKNTLYLQMNSLRAEDT,KNTLYLQMNSLRAEDT	-
SPAIDHsaPro04703	sp|P13929|ENOB_HUMAN	RA vs HC	-0.702396	0.920519	-0.10298	Non-significant	Non-Specific	Immunogenic	-	-
SPAIDHsaPro04702	sp|P13929-3|ENOB_HUMAN	RA vs HC	-0.702396	0.920519	-0.10298	Non-significant	Non-Specific	Immunogenic	-	-
SPAIDHsaPro03237	sp|P00387|NB5R3_HUMAN	RA vs HC	-6.00601	0.19694	-1.54539	Non-significant	Non-Specific	Immunogenic	-	-
SPAIDHsaPro03235	sp|P00387-2|NB5R3_HUMAN	RA vs HC	-6.00601	0.19694	-1.54539	Non-significant	Non-Specific	Immunogenic	-	-
SPAIDHsaPro03236	sp|P00387-3|NB5R3_HUMAN	RA vs HC	-6.00601	0.19694	-1.54539	Non-significant	Non-Specific	Immunogenic	-	-
SPAIDHsaPro14841	sp|Q86YZ3|HORN_HUMAN	RA vs HC	1.81196	0.381361	0.966697	Non-significant	Non-Specific	Immunogenic	-	-
SPAIDHsaPro03483	sp|P02750|A2GL_HUMAN	RA vs HC	4.04398	0.498732	0.709441	Non-significant	Non-Specific	Immunogenic	LPQPDLRYLFLNGNKLAR,LPQPDLRYLFLNGNKLARVA	-
SPAIDHsaPro03290	sp|P00966|ASSY_HUMAN	RA vs HC	-9.16838	0.0983314	-2.11918	Non-significant	Non-Specific	Immunogenic	-	-
SPAIDHsaPro13545	sp|Q6UXH0|ANGL8_HUMAN	RA vs HC	-0.248549	0.386337	-0.92519	Non-significant	Non-Specific	Non-immunogenic	-	-
SPAIDHsaPro05345	sp|P20340-2|RAB6A_HUMAN	RA vs HC	3.67515	0.581684	0.574092	Non-significant	Non-Specific	Immunogenic	-	-
SPAIDHsaPro05347	sp|P20340-4|RAB6A_HUMAN	RA vs HC	3.67515	0.581684	0.574092	Non-significant	Non-Specific	Immunogenic	-	-
SPAIDHsaPro05348	sp|P20340|RAB6A_HUMAN	RA vs HC	3.67515	0.581684	0.574092	Non-significant	Non-Specific	Immunogenic	-	-
SPAIDHsaPro21565	sp|Q9NRW1|RAB6B_HUMAN	RA vs HC	3.67515	0.581684	0.574092	Non-significant	Non-Specific	Immunogenic	-	-
SPAIDHsaPro21564	sp|Q9NRW1-2|RAB6B_HUMAN	RA vs HC	3.67515	0.581684	0.574092	Non-significant	Non-Specific	Immunogenic	-	-
SPAIDHsaPro22245	sp|Q9NZP8|C1RL_HUMAN	RA vs HC	-4.26277	0.346509	-1.0654	Non-significant	Non-Specific	Immunogenic	-	-
SPAIDHsaPro03688	sp|P05106|ITB3_HUMAN	RA vs HC	-4.16089	0.385717	-0.96904	Non-significant	Non-Specific	Immunogenic	-	-
SPAIDHsaPro21140	sp|Q9HCU0|CD248_HUMAN	RA vs HC	-0.200661	0.976095	-0.0309148	Non-significant	Non-Specific	Non-immunogenic	-	-
SPAIDHsaPro18565	sp|Q96Q06|PLIN4_HUMAN	RA vs HC	0.277959	0.972566	0.0354811	Non-significant	Non-Specific	Immunogenic	-	-
SPAIDHsaPro07563	sp|P51148|RAB5C_HUMAN	RA vs HC	6.77697	0.195773	1.55013	Non-significant	Non-Specific	Immunogenic	-	-
SPAIDHsaPro07562	sp|P51148-2|RAB5C_HUMAN	RA vs HC	6.77697	0.195773	1.55013	Non-significant	Non-Specific	Immunogenic	-	-
SPAIDHsaPro09791	sp|Q12931|TRAP1_HUMAN	RA vs HC	4.61718	0.532397	0.652545	Non-significant	Non-Specific	Immunogenic	-	-
SPAIDHsaPro09790	sp|Q12931-2|TRAP1_HUMAN	RA vs HC	4.61718	0.532397	0.652545	Non-significant	Non-Specific	Immunogenic	-	-
SPAIDHsaPro08908	sp|Q00688|FKBP3_HUMAN	RA vs HC	4.3858	0.383583	0.97248	Non-significant	Non-Specific	Immunogenic	-	-
SPAIDHsaPro09198	sp|Q03591|FHR1_HUMAN	RA vs HC	-0.0474827	0.80226	-0.259292	Non-significant	Non-Specific	Immunogenic	-	-
SPAIDHsaPro06161	sp|P30043|BLVRB_HUMAN	RA vs HC	0.195035	0.771997	0.302715	Non-significant	Non-Specific	Immunogenic	EGARNIVAAMKAHGVD	-
SPAIDHsaPro08684	sp|P78417|GSTO1_HUMAN	RA vs HC	3.17472	0.563941	0.601851	Non-significant	Non-Specific	Immunogenic	-	-
SPAIDHsaPro08683	sp|P78417-3|GSTO1_HUMAN	RA vs HC	3.17472	0.563941	0.601851	Non-significant	Non-Specific	Immunogenic	-	-
SPAIDHsaPro09550	sp|Q08830|FGL1_HUMAN	RA vs HC	-0.356484	0.945343	-0.0707378	Non-significant	Non-Specific	Immunogenic	-	-
SPAIDHsaPro03702	sp|P05156|CFAI_HUMAN	RA vs HC	1.29294	0.30823	1.08891	Non-significant	Non-Specific	Immunogenic	-	-
SPAIDHsaPro04752	sp|P14598|NCF1_HUMAN	RA vs HC	0.785213	0.0974659	1.90068	Non-significant	Non-Specific	Immunogenic	-	-
SPAIDHsaPro09251	sp|Q04828|AK1C1_HUMAN	RA vs HC	-8.51647	0.115763	-1.97099	Non-significant	Non-Specific	Immunogenic	-	-
SPAIDHsaPro21455	sp|Q9NR45|SIAS_HUMAN	RA vs HC	6.80775	0.389195	0.913275	Non-significant	Non-Specific	Immunogenic	-	-
SPAIDHsaPro19635	sp|Q9BWS9|CHID1_HUMAN	RA vs HC	1.19467	0.181593	1.46669	Non-significant	Non-Specific	Immunogenic	-	-
SPAIDHsaPro19634	sp|Q9BWS9-3|CHID1_HUMAN	RA vs HC	1.19467	0.181593	1.46669	Non-significant	Non-Specific	Immunogenic	-	-
SPAIDHsaPro08704	sp|P78539|SRPX_HUMAN	RA vs HC	0.391148	0.692282	0.415389	Non-significant	Non-Specific	Immunogenic	-	-
SPAIDHsaPro06441	sp|P35221|CTNA1_HUMAN	RA vs HC	2.76853	0.650503	0.470679	Non-significant	Non-Specific	Immunogenic	-	-
SPAIDHsaPro06439	sp|P35221-2|CTNA1_HUMAN	RA vs HC	2.76853	0.650503	0.470679	Non-significant	Non-Specific	Immunogenic	-	-
SPAIDHsaPro06440	sp|P35221-3|CTNA1_HUMAN	RA vs HC	2.76853	0.650503	0.470679	Non-significant	Non-Specific	Immunogenic	-	-
SPAIDHsaPro03605	sp|P04278|SHBG_HUMAN	RA vs HC	0.106049	0.773788	0.297618	Non-significant	Non-Specific	Immunogenic	-	-
SPAIDHsaPro03601	sp|P04278-2|SHBG_HUMAN	RA vs HC	0.106049	0.773788	0.297618	Non-significant	Non-Specific	Immunogenic	-	-
SPAIDHsaPro03602	sp|P04278-3|SHBG_HUMAN	RA vs HC	0.106049	0.773788	0.297618	Non-significant	Non-Specific	Immunogenic	-	-
SPAIDHsaPro03603	sp|P04278-4|SHBG_HUMAN	RA vs HC	0.106049	0.773788	0.297618	Non-significant	Non-Specific	Immunogenic	-	-
SPAIDHsaPro08273	sp|P60174|TPIS_HUMAN	RA vs HC	-5.10048	0.489878	-0.724014	Non-significant	Non-Specific	Immunogenic	-	-
SPAIDHsaPro08271	sp|P60174-3|TPIS_HUMAN	RA vs HC	-5.10048	0.489878	-0.724014	Non-significant	Non-Specific	Immunogenic	-	-
SPAIDHsaPro03512	sp|P02776|PLF4_HUMAN	RA vs HC	0.517159	0.288654	1.13788	Non-significant	Non-Specific	Immunogenic	-	-
SPAIDHsaPro05951	sp|P27695|APEX1_HUMAN	RA vs HC	1.03113	0.482364	0.762526	Non-significant	Non-Specific	Immunogenic	-	-
SPAIDHsaPro07529	sp|P50579|MAP2_HUMAN	RA vs HC	4.29892	0.463968	0.769627	Non-significant	Non-Specific	Immunogenic	-	-
SPAIDHsaPro07528	sp|P50579-3|MAP2_HUMAN	RA vs HC	4.29892	0.463968	0.769627	Non-significant	Non-Specific	Immunogenic	-	-
SPAIDHsaPro09506	sp|Q08380|LG3BP_HUMAN	RA vs HC	-4.36392	0.365585	-1.01688	Non-significant	Non-Specific	Immunogenic	-	-
SPAIDHsaPro15923	sp|Q8NBZ7|UXS1_HUMAN	RA vs HC	0.446391	0.176767	1.48224	Non-significant	Non-Specific	Immunogenic	-	-
SPAIDHsaPro15921	sp|Q8NBZ7-2|UXS1_HUMAN	RA vs HC	0.446391	0.176767	1.48224	Non-significant	Non-Specific	Immunogenic	-	-
SPAIDHsaPro03229	sp|P00352|AL1A1_HUMAN	RA vs HC	2.18037	0.626915	0.521472	Non-significant	Non-Specific	Immunogenic	-	-
SPAIDHsaPro16725	sp|Q8WUJ3|CEMIP_HUMAN	RA vs HC	-0.217872	0.379315	-0.945625	Non-significant	Non-Specific	Immunogenic	-	-
SPAIDHsaPro09770	sp|Q12904|AIMP1_HUMAN	RA vs HC	3.14715	0.546391	0.630889	Non-significant	Non-Specific	Immunogenic	-	-
SPAIDHsaPro09769	sp|Q12904-2|AIMP1_HUMAN	RA vs HC	3.14715	0.546391	0.630889	Non-significant	Non-Specific	Immunogenic	-	-
SPAIDHsaPro03745	sp|P05556|ITB1_HUMAN	RA vs HC	-0.166424	0.975556	-0.0316121	Non-significant	Non-Specific	Immunogenic	-	-
SPAIDHsaPro09313	sp|Q05707|COEA1_HUMAN	RA vs HC	-1.03746	0.0121244	-3.22656	Non-significant	Non-Specific	Immunogenic	SARLTWDPTSRQING,SARLTWDPTSRQINGY	-
SPAIDHsaPro09311	sp|Q05707-2|COEA1_HUMAN	RA vs HC	-1.03746	0.0121244	-3.22656	Non-significant	Non-Specific	Immunogenic	SARLTWDPTSRQING,SARLTWDPTSRQINGY	-
SPAIDHsaPro03788	sp|P06576|ATPB_HUMAN	RA vs HC	-4.91991	0.434473	-0.823364	Non-significant	Non-Specific	Immunogenic	-	-
SPAIDHsaPro06174	sp|P30050|RL12_HUMAN	RA vs HC	-0.26906	0.776512	-0.293675	Non-significant	Non-Specific	Immunogenic	-	-
SPAIDHsaPro14038	sp|Q7LBR1|CHM1B_HUMAN	RA vs HC	9.60408	0.148121	1.78305	Non-significant	Non-Specific	Non-immunogenic	-	-
SPAIDHsaPro01099	sp|O15204|ADEC1_HUMAN	RA vs HC	1.09941	0.421751	0.884903	Non-significant	Non-Specific	Non-immunogenic	-	-
SPAIDHsaPro01098	sp|O15204-2|ADEC1_HUMAN	RA vs HC	1.09941	0.421751	0.884903	Non-significant	Non-Specific	Non-immunogenic	-	-
SPAIDHsaPro17714	sp|Q96CG8|CTHR1_HUMAN	RA vs HC	3.61398	0.419005	0.898326	Non-significant	Non-Specific	Immunogenic	-	-
SPAIDHsaPro17713	sp|Q96CG8-3|CTHR1_HUMAN	RA vs HC	3.61398	0.419005	0.898326	Non-significant	Non-Specific	Immunogenic	-	-
SPAIDHsaPro08416	sp|P61978|HNRPK_HUMAN	RA vs HC	-0.600581	0.229197	-1.30565	Non-significant	Non-Specific	Immunogenic	-	-
SPAIDHsaPro08414	sp|P61978-2|HNRPK_HUMAN	RA vs HC	-0.600581	0.229197	-1.30565	Non-significant	Non-Specific	Immunogenic	-	-
SPAIDHsaPro08415	sp|P61978-3|HNRPK_HUMAN	RA vs HC	-0.600581	0.229197	-1.30565	Non-significant	Non-Specific	Immunogenic	-	-
SPAIDHsaPro11202	sp|Q15517|CDSN_HUMAN	RA vs HC	-0.725418	0.896026	-0.134909	Non-significant	Non-Specific	Immunogenic	-	-
SPAIDHsaPro23754	sp|Q9Y274|SIA10_HUMAN	RA vs HC	-3.16386	0.388045	-0.966296	Non-significant	Non-Specific	Immunogenic	-	-
SPAIDHsaPro09771	sp|Q12905|ILF2_HUMAN	RA vs HC	1.09331	0.0200644	2.90493	Non-significant	Non-Specific	Immunogenic	-	-
SPAIDHsaPro05156	sp|P18085|ARF4_HUMAN	RA vs HC	8.14088	0.202731	1.38981	Non-significant	Non-Specific	Immunogenic	-	-
SPAIDHsaPro08212	sp|P57721|PCBP3_HUMAN	RA vs HC	0.340814	0.163231	1.53542	Non-significant	Non-Specific	Immunogenic	-	-
SPAIDHsaPro08208	sp|P57721-2|PCBP3_HUMAN	RA vs HC	0.340814	0.163231	1.53542	Non-significant	Non-Specific	Immunogenic	-	-
SPAIDHsaPro08209	sp|P57721-3|PCBP3_HUMAN	RA vs HC	0.340814	0.163231	1.53542	Non-significant	Non-Specific	Immunogenic	-	-
SPAIDHsaPro08210	sp|P57721-4|PCBP3_HUMAN	RA vs HC	0.340814	0.163231	1.53542	Non-significant	Non-Specific	Immunogenic	-	-
SPAIDHsaPro08211	sp|P57721-5|PCBP3_HUMAN	RA vs HC	0.340814	0.163231	1.53542	Non-significant	Non-Specific	Immunogenic	-	-
SPAIDHsaPro11140	sp|Q15366|PCBP2_HUMAN	RA vs HC	0.340814	0.163231	1.53542	Non-significant	Non-Specific	Immunogenic	-	-
SPAIDHsaPro11133	sp|Q15366-2|PCBP2_HUMAN	RA vs HC	0.340814	0.163231	1.53542	Non-significant	Non-Specific	Immunogenic	-	-
SPAIDHsaPro11134	sp|Q15366-3|PCBP2_HUMAN	RA vs HC	0.340814	0.163231	1.53542	Non-significant	Non-Specific	Immunogenic	-	-
SPAIDHsaPro11135	sp|Q15366-4|PCBP2_HUMAN	RA vs HC	0.340814	0.163231	1.53542	Non-significant	Non-Specific	Immunogenic	-	-
SPAIDHsaPro11136	sp|Q15366-5|PCBP2_HUMAN	RA vs HC	0.340814	0.163231	1.53542	Non-significant	Non-Specific	Immunogenic	-	-
SPAIDHsaPro11137	sp|Q15366-6|PCBP2_HUMAN	RA vs HC	0.340814	0.163231	1.53542	Non-significant	Non-Specific	Immunogenic	-	-
SPAIDHsaPro11138	sp|Q15366-7|PCBP2_HUMAN	RA vs HC	0.340814	0.163231	1.53542	Non-significant	Non-Specific	Immunogenic	-	-
SPAIDHsaPro11139	sp|Q15366-8|PCBP2_HUMAN	RA vs HC	0.340814	0.163231	1.53542	Non-significant	Non-Specific	Immunogenic	-	-
SPAIDHsaPro08258	sp|P59665|DEF1_HUMAN	RA vs HC	1.33485	0.0692736	2.105	Non-significant	Non-Specific	Immunogenic	-	-
SPAIDHsaPro08449	sp|P62269|RS18_HUMAN	RA vs HC	-3.99956	0.50318	-0.701322	Non-significant	Non-Specific	Immunogenic	-	-
SPAIDHsaPro19691	sp|Q9BXD5|NPL_HUMAN	RA vs HC	3.1838	0.495449	0.717028	Non-significant	Non-Specific	Immunogenic	-	-
SPAIDHsaPro19688	sp|Q9BXD5-2|NPL_HUMAN	RA vs HC	3.1838	0.495449	0.717028	Non-significant	Non-Specific	Immunogenic	-	-
SPAIDHsaPro05160	sp|P18206|VINC_HUMAN	RA vs HC	-0.0377521	0.962641	-0.0487331	Non-significant	Non-Specific	Immunogenic	-	-
SPAIDHsaPro05158	sp|P18206-2|VINC_HUMAN	RA vs HC	-0.0377521	0.962641	-0.0487331	Non-significant	Non-Specific	Immunogenic	-	-
SPAIDHsaPro20160	sp|Q9H082|RB33B_HUMAN	RA vs HC	0.410972	0.257254	1.21997	Non-significant	Non-Specific	Immunogenic	-	-
SPAIDHsaPro06466	sp|P35241|RADI_HUMAN	RA vs HC	0.350628	0.945061	0.0711057	Non-significant	Non-Specific	Immunogenic	AELEFAIQPNTTGKQL,AELEFAIQPNTTGKQ	-
SPAIDHsaPro06465	sp|P35241-5|RADI_HUMAN	RA vs HC	0.350628	0.945061	0.0711057	Non-significant	Non-Specific	Immunogenic	AELEFAIQPNTTGKQL,AELEFAIQPNTTGKQ	-
SPAIDHsaPro03374	sp|P01714|LV319_HUMAN	RA vs HC	-0.336038	0.667041	-0.451265	Non-significant	Non-Specific	Immunogenic	-	-
SPAIDHsaPro00015	sp|A0A075B6K4|LV310_HUMAN	RA vs HC	-0.940401	0.870467	-0.168379	Non-significant	Non-Specific	Immunogenic	-	-
SPAIDHsaPro23434	sp|Q9UMY4|SNX12_HUMAN	RA vs HC	7.33541	0.191116	1.42997	Non-significant	Non-Specific	Non-immunogenic	-	-
SPAIDHsaPro23432	sp|Q9UMY4-1|SNX12_HUMAN	RA vs HC	7.33541	0.191116	1.42997	Non-significant	Non-Specific	Non-immunogenic	-	-
SPAIDHsaPro04513	sp|P11678|PERE_HUMAN	RA vs HC	1.88096	0.160979	1.54569	Non-significant	Non-Specific	Immunogenic	-	-
SPAIDHsaPro23360	sp|Q9ULV4|COR1C_HUMAN	RA vs HC	1.86925	0.0906601	1.92327	Non-significant	Non-Specific	Immunogenic	-	-
SPAIDHsaPro23358	sp|Q9ULV4-2|COR1C_HUMAN	RA vs HC	1.86925	0.0906601	1.92327	Non-significant	Non-Specific	Immunogenic	-	-
SPAIDHsaPro23359	sp|Q9ULV4-3|COR1C_HUMAN	RA vs HC	1.86925	0.0906601	1.92327	Non-significant	Non-Specific	Immunogenic	-	-
SPAIDHsaPro06318	sp|P32119|PRDX2_HUMAN	RA vs HC	3.26549	0.554135	0.618504	Non-significant	Non-Specific	Immunogenic	-	-
SPAIDHsaPro08316	sp|P60985|KTDAP_HUMAN	RA vs HC	-0.350596	0.73429	-0.354529	Non-significant	Non-Specific	Immunogenic	-	-
SPAIDHsaPro08315	sp|P60985-2|KTDAP_HUMAN	RA vs HC	-0.350596	0.73429	-0.354529	Non-significant	Non-Specific	Immunogenic	-	-
SPAIDHsaPro08259	sp|P59666|DEF3_HUMAN	RA vs HC	5.9653	0.20439	1.39387	Non-significant	Non-Specific	Immunogenic	-	-
SPAIDHsaPro22620	sp|Q9UBX7|KLK11_HUMAN	RA vs HC	-6.10982	0.292475	-1.21068	Non-significant	Non-Specific	Immunogenic	-	-
SPAIDHsaPro22617	sp|Q9UBX7-1|KLK11_HUMAN	RA vs HC	-6.10982	0.292475	-1.21068	Non-significant	Non-Specific	Immunogenic	-	-
SPAIDHsaPro22618	sp|Q9UBX7-3|KLK11_HUMAN	RA vs HC	-6.10982	0.292475	-1.21068	Non-significant	Non-Specific	Immunogenic	-	-
SPAIDHsaPro22619	sp|Q9UBX7-4|KLK11_HUMAN	RA vs HC	-6.10982	0.292475	-1.21068	Non-significant	Non-Specific	Immunogenic	-	-
SPAIDHsaPro00685	sp|O00585|CCL21_HUMAN	RA vs HC	-3.94849	0.388377	-0.964785	Non-significant	Non-Specific	Non-immunogenic	-	-
SPAIDHsaPro22583	sp|Q9UBS4|DJB11_HUMAN	RA vs HC	1.01912	0.133729	1.66871	Non-significant	Non-Specific	Immunogenic	-	-
SPAIDHsaPro05099	sp|P17612|KAPCA_HUMAN	RA vs HC	2.8811	0.60233	0.542399	Non-significant	Non-Specific	Immunogenic	-	-
SPAIDHsaPro05098	sp|P17612-2|KAPCA_HUMAN	RA vs HC	2.8811	0.60233	0.542399	Non-significant	Non-Specific	Immunogenic	-	-
SPAIDHsaPro17010	sp|Q8WZ42-12|TITIN_HUMAN	RA vs HC	-1.64141	0.0234039	-3.07516	Non-significant	Non-Specific	Immunogenic	-	-
SPAIDHsaPro08436	sp|P62191|PRS4_HUMAN	RA vs HC	3.69664	0.465479	0.767117	Non-significant	Non-Specific	Immunogenic	-	-
SPAIDHsaPro04582	sp|P12814|ACTN1_HUMAN	RA vs HC	-2.54097	0.55914	-0.632899	Non-significant	Non-Specific	Immunogenic	-	-
SPAIDHsaPro04579	sp|P12814-2|ACTN1_HUMAN	RA vs HC	-2.54097	0.55914	-0.632899	Non-significant	Non-Specific	Immunogenic	-	-
SPAIDHsaPro04580	sp|P12814-3|ACTN1_HUMAN	RA vs HC	-2.54097	0.55914	-0.632899	Non-significant	Non-Specific	Immunogenic	-	-
SPAIDHsaPro04581	sp|P12814-4|ACTN1_HUMAN	RA vs HC	-2.54097	0.55914	-0.632899	Non-significant	Non-Specific	Immunogenic	-	-
SPAIDHsaPro20091	sp|Q9GZP0|PDGFD_HUMAN	RA vs HC	-0.914165	0.0895389	-2.04972	Non-significant	Non-Specific	Immunogenic	-	-
SPAIDHsaPro20090	sp|Q9GZP0-2|PDGFD_HUMAN	RA vs HC	-0.914165	0.0895389	-2.04972	Non-significant	Non-Specific	Immunogenic	-	-
SPAIDHsaPro06298	sp|P31948|STIP1_HUMAN	RA vs HC	9.58487	0.0832286	1.98	Non-significant	Non-Specific	Immunogenic	-	-
SPAIDHsaPro06296	sp|P31948-2|STIP1_HUMAN	RA vs HC	9.58487	0.0832286	1.98	Non-significant	Non-Specific	Immunogenic	-	-
SPAIDHsaPro06297	sp|P31948-3|STIP1_HUMAN	RA vs HC	9.58487	0.0832286	1.98	Non-significant	Non-Specific	Immunogenic	-	-
SPAIDHsaPro09340	sp|Q06187|BTK_HUMAN	RA vs HC	9.02921	0.0895822	2.22534	Non-significant	Non-Specific	Immunogenic	-	-
SPAIDHsaPro09339	sp|Q06187-2|BTK_HUMAN	RA vs HC	9.02921	0.0895822	2.22534	Non-significant	Non-Specific	Immunogenic	-	-
SPAIDHsaPro21181	sp|Q9HDC9|APMAP_HUMAN	RA vs HC	-0.520868	0.709688	-0.397081	Non-significant	Non-Specific	Immunogenic	-	-
SPAIDHsaPro08511	sp|P62873|GBB1_HUMAN	RA vs HC	3.55726	0.584002	0.570501	Non-significant	Non-Specific	Immunogenic	-	-
SPAIDHsaPro08510	sp|P62873-2|GBB1_HUMAN	RA vs HC	3.55726	0.584002	0.570501	Non-significant	Non-Specific	Immunogenic	-	-
SPAIDHsaPro03792	sp|P06702|S10A9_HUMAN	RA vs HC	1.26328	0.121328	1.77851	Non-significant	Non-Specific	Immunogenic	IEHIMEDLDTNADKQ	-
SPAIDHsaPro10348	sp|Q13724|MOGS_HUMAN	RA vs HC	-0.939757	0.537096	-0.649642	Non-significant	Non-Specific	Immunogenic	-	-
SPAIDHsaPro10347	sp|Q13724-2|MOGS_HUMAN	RA vs HC	-0.939757	0.537096	-0.649642	Non-significant	Non-Specific	Immunogenic	-	-
SPAIDHsaPro00955	sp|O14960|LECT2_HUMAN	RA vs HC	0.288718	0.421635	0.852842	Non-significant	Non-Specific	Non-immunogenic	-	-
SPAIDHsaPro04758	sp|P14625|ENPL_HUMAN	RA vs HC	-0.780287	0.334011	-1.04949	Non-significant	Non-Specific	Immunogenic	-	-
SPAIDHsaPro01071	sp|O15145|ARPC3_HUMAN	RA vs HC	5.15468	0.284687	1.23355	Non-significant	Non-Specific	Immunogenic	-	-
SPAIDHsaPro06165	sp|P30044|PRDX5_HUMAN	RA vs HC	7.4848	0.211785	1.4811	Non-significant	Non-Specific	Immunogenic	-	-
SPAIDHsaPro06162	sp|P30044-2|PRDX5_HUMAN	RA vs HC	7.4848	0.211785	1.4811	Non-significant	Non-Specific	Immunogenic	-	-
SPAIDHsaPro00494	sp|O00194|RB27B_HUMAN	RA vs HC	9.11068	0.2156	1.34763	Non-significant	Non-Specific	Immunogenic	-	-
SPAIDHsaPro04054	sp|P08670|VIME_HUMAN	RA vs HC	-2.11599	0.770537	-0.301755	Non-significant	Non-Specific	Immunogenic	FLEQQNKILLAELEQLKGQGK,TLQSFRQDVDNASLAR,RTLLIK,TVETRDGQVINETSQHHDDLE,DKARVEVERDNLAED,GQVINETSQHHDDLE,MFGGPGTASRPSSS,SLGSALRPSTSRSLYASSPGGVYAT,SSVPGVRLLQ,SYVTTSTRTY,VPGVRLLQDSVDFSLADAI	SSRSYVTTSTRTYSLGSAL,LPNFSSLNLRETNLDSLPL,GVYATRSSAVRLRSSVPGVR,GVYATRSSAVRLR,SSLNLRETNLDSL,VETRDGQVI,LLQDSVDFSL,SLQEEIAFL,SVPGVRLLQDSVDFSLADAI,NTLQSFRQDVDNASLARLDL,VEAANYQDTIGRLQDEIQNM,TLLIKTVETRDGQVINETSQ,RSYVTTSTRTYSLGSALRPSTS,NYIDKVRFLEQQNKILLAEL,SAVRLRSSVPGVR
SPAIDHsaPro07325	sp|P49591|SYSC_HUMAN	RA vs HC	3.17257	0.437082	0.851555	Non-significant	Non-Specific	Immunogenic	-	-
SPAIDHsaPro00035	sp|A0A0A0MRZ8|KVD11_HUMAN	RA vs HC	-4.31143	0.386737	-0.968094	Non-significant	Non-Specific	Non-immunogenic	APRLLIYDASNRATG	-
SPAIDHsaPro03615	sp|P04433|KV311_HUMAN	RA vs HC	-4.31143	0.386737	-0.968094	Non-significant	Non-Specific	Non-immunogenic	APRLLIYDASNRATG	-
SPAIDHsaPro00060	sp|A0A0C4DH25|KVD20_HUMAN	RA vs HC	-3.97575	0.330395	-1.09571	Non-significant	Non-Specific	Non-immunogenic	-	-
SPAIDHsaPro03364	sp|P01619|KV320_HUMAN	RA vs HC	-0.987689	0.0795469	-2.0416	Non-significant	Non-Specific	Non-immunogenic	-	-
SPAIDHsaPro03776	sp|P06312|KV401_HUMAN	RA vs HC	-0.540366	0.242482	-1.28298	Non-significant	Non-Specific	Non-immunogenic	-	-
SPAIDHsaPro03649	sp|P04899|GNAI2_HUMAN	RA vs HC	3.43077	0.409013	0.920335	Non-significant	Non-Specific	Immunogenic	-	-
SPAIDHsaPro03646	sp|P04899-4|GNAI2_HUMAN	RA vs HC	3.43077	0.409013	0.920335	Non-significant	Non-Specific	Immunogenic	-	-
SPAIDHsaPro01942	sp|O60814|H2B1K_HUMAN	RA vs HC	-0.57414	0.502657	-0.702024	Non-significant	Non-Specific	Immunogenic	MNSFVNDIFERIAGEA	MNSFVNDIFERIAGEA
SPAIDHsaPro08192	sp|P57053|H2BFS_HUMAN	RA vs HC	-0.57414	0.502657	-0.702024	Non-significant	Non-Specific	Immunogenic	MNSFVNDIFERIAGEA	MNSFVNDIFERIAGEA
SPAIDHsaPro08251	sp|P58876|H2B1D_HUMAN	RA vs HC	-0.57414	0.502657	-0.702024	Non-significant	Non-Specific	Immunogenic	MNSFVNDIFERIAGEA	MNSFVNDIFERIAGEA
SPAIDHsaPro08492	sp|P62807|H2B1C_HUMAN	RA vs HC	-0.57414	0.502657	-0.702024	Non-significant	Non-Specific	Immunogenic	MNSFVNDIFERIAGEA	MNSFVNDIFERIAGEA
SPAIDHsaPro12313	sp|Q5QNW6|H2B2F_HUMAN	RA vs HC	-0.57414	0.502657	-0.702024	Non-significant	Non-Specific	Immunogenic	MNSFVNDIFERIAGEA	MNSFVNDIFERIAGEA
SPAIDHsaPro12312	sp|Q5QNW6-2|H2B2F_HUMAN	RA vs HC	-0.57414	0.502657	-0.702024	Non-significant	Non-Specific	Immunogenic	MNSFVNDIFERIAGEA	MNSFVNDIFERIAGEA
SPAIDHsaPro17404	sp|Q93079|H2B1H_HUMAN	RA vs HC	-0.57414	0.502657	-0.702024	Non-significant	Non-Specific	Immunogenic	MNSFVNDIFERIAGEA	MNSFVNDIFERIAGEA
SPAIDHsaPro19062	sp|Q99877|H2B1N_HUMAN	RA vs HC	-0.57414	0.502657	-0.702024	Non-significant	Non-Specific	Immunogenic	MNSFVNDIFERIAGEA	MNSFVNDIFERIAGEA
SPAIDHsaPro19064	sp|Q99879|H2B1M_HUMAN	RA vs HC	-0.57414	0.502657	-0.702024	Non-significant	Non-Specific	Immunogenic	MNSFVNDIFERIAGEA	MNSFVNDIFERIAGEA
SPAIDHsaPro19065	sp|Q99880|H2B1L_HUMAN	RA vs HC	-0.57414	0.502657	-0.702024	Non-significant	Non-Specific	Immunogenic	-	-
SPAIDHsaPro03829	sp|P06899|H2B1J_HUMAN	RA vs HC	-0.57414	0.502657	-0.702024	Non-significant	Non-Specific	Immunogenic	MNSFVNDIFERIAGEA	MNSFVNDIFERIAGEA
SPAIDHsaPro05727	sp|P23527|H2B1O_HUMAN	RA vs HC	-0.57414	0.502657	-0.702024	Non-significant	Non-Specific	Immunogenic	MNSFVNDIFERIAGEA	MNSFVNDIFERIAGEA
SPAIDHsaPro06393	sp|P33778|H2B1B_HUMAN	RA vs HC	-0.57414	0.502657	-0.702024	Non-significant	Non-Specific	Immunogenic	MNSFVNDIFERIAGEA	MNSFVNDIFERIAGEA
SPAIDHsaPro11555	sp|Q16778|H2B2E_HUMAN	RA vs HC	-0.57414	0.502657	-0.702024	Non-significant	Non-Specific	Immunogenic	MNSFVNDIFERIAGEA	MNSFVNDIFERIAGEA
SPAIDHsaPro15421	sp|Q8N257|H2B3B_HUMAN	RA vs HC	-0.57414	0.502657	-0.702024	Non-significant	Non-Specific	Immunogenic	-	-
SPAIDHsaPro17534	sp|Q96A08|H2B1A_HUMAN	RA vs HC	-0.57414	0.502657	-0.702024	Non-significant	Non-Specific	Immunogenic	-	-
SPAIDHsaPro11661	sp|Q27J81-2|INF2_HUMAN	RA vs HC	-0.265717	0.242589	-1.29348	Non-significant	Non-Specific	Immunogenic	-	-
SPAIDHsaPro11663	sp|Q27J81|INF2_HUMAN	RA vs HC	-0.265717	0.242589	-1.29348	Non-significant	Non-Specific	Immunogenic	-	-
SPAIDHsaPro23765	sp|Q9Y281|COF2_HUMAN	RA vs HC	3.28774	0.579441	0.578053	Non-significant	Non-Specific	Immunogenic	-	-
SPAIDHsaPro23764	sp|Q9Y281-3|COF2_HUMAN	RA vs HC	3.28774	0.579441	0.578053	Non-significant	Non-Specific	Immunogenic	-	-
SPAIDHsaPro03373	sp|P01709|LV208_HUMAN	RA vs HC	-0.398932	0.642641	-0.482433	Non-significant	Non-Specific	Non-immunogenic	-	-
SPAIDHsaPro09717	sp|Q12805|FBLN3_HUMAN	RA vs HC	-0.116873	0.98563	-0.018581	Non-significant	Non-Specific	Immunogenic	-	-
SPAIDHsaPro09713	sp|Q12805-2|FBLN3_HUMAN	RA vs HC	-0.116873	0.98563	-0.018581	Non-significant	Non-Specific	Immunogenic	-	-
SPAIDHsaPro09714	sp|Q12805-3|FBLN3_HUMAN	RA vs HC	-0.116873	0.98563	-0.018581	Non-significant	Non-Specific	Immunogenic	-	-
SPAIDHsaPro09715	sp|Q12805-4|FBLN3_HUMAN	RA vs HC	-0.116873	0.98563	-0.018581	Non-significant	Non-Specific	Immunogenic	-	-
SPAIDHsaPro04850	sp|P15502|ELN_HUMAN	RA vs HC	9.51146	0.230697	1.30083	Non-significant	Non-Specific	Non-immunogenic	AKAAQFGLVPGVGVAPG	-
SPAIDHsaPro04838	sp|P15502-1|ELN_HUMAN	RA vs HC	9.51146	0.230697	1.30083	Non-significant	Non-Specific	Non-immunogenic	-	-
SPAIDHsaPro04839	sp|P15502-10|ELN_HUMAN	RA vs HC	9.51146	0.230697	1.30083	Non-significant	Non-Specific	Non-immunogenic	-	-
SPAIDHsaPro04841	sp|P15502-12|ELN_HUMAN	RA vs HC	9.51146	0.230697	1.30083	Non-significant	Non-Specific	Non-immunogenic	-	-
SPAIDHsaPro04842	sp|P15502-13|ELN_HUMAN	RA vs HC	9.51146	0.230697	1.30083	Non-significant	Non-Specific	Non-immunogenic	-	-
SPAIDHsaPro04843	sp|P15502-2|ELN_HUMAN	RA vs HC	9.51146	0.230697	1.30083	Non-significant	Non-Specific	Non-immunogenic	AKAAQFGLVPGVGVAPG	-
SPAIDHsaPro04844	sp|P15502-4|ELN_HUMAN	RA vs HC	9.51146	0.230697	1.30083	Non-significant	Non-Specific	Non-immunogenic	AKAAQFGLVPGVGVAPG	-
SPAIDHsaPro04845	sp|P15502-5|ELN_HUMAN	RA vs HC	9.51146	0.230697	1.30083	Non-significant	Non-Specific	Non-immunogenic	AKAAQFGLVPGVGVAPG	-
SPAIDHsaPro04846	sp|P15502-6|ELN_HUMAN	RA vs HC	9.51146	0.230697	1.30083	Non-significant	Non-Specific	Non-immunogenic	-	-
SPAIDHsaPro04847	sp|P15502-7|ELN_HUMAN	RA vs HC	9.51146	0.230697	1.30083	Non-significant	Non-Specific	Non-immunogenic	-	-
SPAIDHsaPro04849	sp|P15502-9|ELN_HUMAN	RA vs HC	9.51146	0.230697	1.30083	Non-significant	Non-Specific	Non-immunogenic	-	-
SPAIDHsaPro03351	sp|P01344-2|IGF2_HUMAN	RA vs HC	0.0262761	0.996775	0.00417019	Non-significant	Non-Specific	Non-immunogenic	-	-
SPAIDHsaPro03879	sp|P07339|CATD_HUMAN	RA vs HC	-3.25929	0.536375	-0.668261	Non-significant	Non-Specific	Immunogenic	VGPVDEVRELQKAIGAVPL,AYPRISVNNVLPVFDN,MQQKLVDQNIFSF,SFYLSRDPDAQPG,MQQKLVDQNIFS	-
SPAIDHsaPro04141	sp|P09543|CN37_HUMAN	RA vs HC	-4.95789	0.286125	-1.22839	Non-significant	Non-Specific	Immunogenic	-	-
SPAIDHsaPro04140	sp|P09543-2|CN37_HUMAN	RA vs HC	-4.95789	0.286125	-1.22839	Non-significant	Non-Specific	Immunogenic	-	-
SPAIDHsaPro03321	sp|P01116-2|RASK_HUMAN	RA vs HC	0.0144249	0.989619	0.0134233	Non-significant	Non-Specific	Immunogenic	-	-
SPAIDHsaPro06656	sp|P36980|FHR2_HUMAN	RA vs HC	-0.608085	0.250096	-1.24931	Non-significant	Non-Specific	Immunogenic	-	-
SPAIDHsaPro06655	sp|P36980-2|FHR2_HUMAN	RA vs HC	-0.608085	0.250096	-1.24931	Non-significant	Non-Specific	Immunogenic	-	-
SPAIDHsaPro03886	sp|P07384|CAN1_HUMAN	RA vs HC	0.717966	0.710883	0.386278	Non-significant	Non-Specific	Immunogenic	VPPELVGQPAVHLKR	-
SPAIDHsaPro00873	sp|O14773|TPP1_HUMAN	RA vs HC	-3.52244	0.386491	-0.964982	Non-significant	Non-Specific	Immunogenic	-	-
SPAIDHsaPro00872	sp|O14773-2|TPP1_HUMAN	RA vs HC	-3.52244	0.386491	-0.964982	Non-significant	Non-Specific	Immunogenic	-	-
SPAIDHsaPro02072	sp|O75083|WDR1_HUMAN	RA vs HC	-2.93868	0.643228	-0.481314	Non-significant	Non-Specific	Immunogenic	-	-
SPAIDHsaPro21209	sp|Q9NP55|BPIA1_HUMAN	RA vs HC	3.99211	0.537619	0.645019	Non-significant	Non-Specific	Non-immunogenic	-	-
SPAIDHsaPro21208	sp|Q9NP55-2|BPIA1_HUMAN	RA vs HC	3.99211	0.537619	0.645019	Non-significant	Non-Specific	Non-immunogenic	-	-
SPAIDHsaPro04653	sp|P13667|PDIA4_HUMAN	RA vs HC	3.91859	0.442962	0.80772	Non-significant	Non-Specific	Immunogenic	-	-
SPAIDHsaPro25374	NonC|URS00008B344B_9606_ORF9_frame2	RA vs HC	-3.92512	0.370449	-1.00169	Non-significant	Non-Specific	Non-immunogenic	-	-
SPAIDHsaPro08495	sp|P62820|RAB1A_HUMAN	RA vs HC	7.06078	0.290005	1.13306	Non-significant	Non-Specific	Immunogenic	-	-
SPAIDHsaPro07142	sp|P48059|LIMS1_HUMAN	RA vs HC	-9.27777	0.135874	-1.85693	Non-significant	Non-Specific	Immunogenic	-	-
SPAIDHsaPro07138	sp|P48059-2|LIMS1_HUMAN	RA vs HC	-9.27777	0.135874	-1.85693	Non-significant	Non-Specific	Immunogenic	-	-
SPAIDHsaPro07139	sp|P48059-3|LIMS1_HUMAN	RA vs HC	-9.27777	0.135874	-1.85693	Non-significant	Non-Specific	Immunogenic	-	-
SPAIDHsaPro07140	sp|P48059-4|LIMS1_HUMAN	RA vs HC	-9.27777	0.135874	-1.85693	Non-significant	Non-Specific	Immunogenic	-	-
SPAIDHsaPro07141	sp|P48059-5|LIMS1_HUMAN	RA vs HC	-9.27777	0.135874	-1.85693	Non-significant	Non-Specific	Immunogenic	-	-
SPAIDHsaPro17955	sp|Q96FZ7|CHMP6_HUMAN	RA vs HC	-0.0988159	0.89005	-0.142719	Non-significant	Non-Specific	Immunogenic	-	-
SPAIDHsaPro25227	NonC|URS000017BDF4_9606_ORF114_frame3	RA vs HC	3.86992	0.355247	1.04296	Non-significant	Non-Specific	Non-immunogenic	DTSEYIISCHPVG	-
SPAIDHsaPro16254	sp|Q8NI99|ANGL6_HUMAN	RA vs HC	7.56388	0.13741	1.84738	Non-significant	Non-Specific	Immunogenic	-	-
SPAIDHsaPro18241	sp|Q96KN2|CNDP1_HUMAN	RA vs HC	10.7243	0.133536	1.66982	Non-significant	Non-Specific	Immunogenic	-	-
SPAIDHsaPro03967	sp|P08185|CBG_HUMAN	RA vs HC	-1.37069	0.823334	-0.230763	Non-significant	Non-Specific	Immunogenic	-	-
SPAIDHsaPro19785	sp|Q9BY76|ANGL4_HUMAN	RA vs HC	-3.25905	0.444946	-0.840059	Non-significant	Non-Specific	Immunogenic	-	-
SPAIDHsaPro24664	INTRON|chr1:5992789-6072754:+_ORF984_frame3	RA vs HC	-3.74584	0.419012	-0.898988	Non-significant	Non-Specific	Non-immunogenic	-	-
SPAIDHsaPro25181	NonC|URS0000086133_9606_ORF113_frame3	RA vs HC	-0.173365	0.754299	-0.324188	Non-significant	Non-Specific	Immunogenic	TIYVIALKNNQKSEPL,SPVTGYRVTTTPKNGPGPT,DTSEYIISCHPVG,EVSVYALKDTLTSRPA,GPMKEINLAPDSSSVV,ITGYRITTTPTN,IYLYTLNDNARSSPV,IYVIALKNNQKSEPL,LPSSSPVTGYRVTTTPKNGPGPT,QPPRARITGYIIKYEKPGSPPR,TIYVIALKNNQKSEPLIG	-
SPAIDHsaPro03739	sp|P05543|THBG_HUMAN	RA vs HC	-0.429557	0.433921	-0.830421	Non-significant	Non-Specific	Immunogenic	-	-
SPAIDHsaPro04008	sp|P08493|MGP_HUMAN	RA vs HC	-1.40931	0.0292848	-2.89225	Non-significant	Non-Specific	Immunogenic	-	-
SPAIDHsaPro04007	sp|P08493-2|MGP_HUMAN	RA vs HC	-1.40931	0.0292848	-2.89225	Non-significant	Non-Specific	Immunogenic	-	-
SPAIDHsaPro20228	sp|Q9H0U4|RAB1B_HUMAN	RA vs HC	0.161019	0.981079	0.0244681	Non-significant	Non-Specific	Immunogenic	-	-
SPAIDHsaPro19119	sp|Q9BPX6|MICU1_HUMAN	RA vs HC	-1.52198	0.794312	-0.269624	Non-significant	Non-Specific	Immunogenic	-	-
SPAIDHsaPro19115	sp|Q9BPX6-3|MICU1_HUMAN	RA vs HC	-1.52198	0.794312	-0.269624	Non-significant	Non-Specific	Immunogenic	-	-
SPAIDHsaPro19116	sp|Q9BPX6-4|MICU1_HUMAN	RA vs HC	-1.52198	0.794312	-0.269624	Non-significant	Non-Specific	Immunogenic	-	-
SPAIDHsaPro19117	sp|Q9BPX6-5|MICU1_HUMAN	RA vs HC	-1.52198	0.794312	-0.269624	Non-significant	Non-Specific	Immunogenic	-	-
SPAIDHsaPro19118	sp|Q9BPX6-6|MICU1_HUMAN	RA vs HC	-1.52198	0.794312	-0.269624	Non-significant	Non-Specific	Immunogenic	-	-
SPAIDHsaPro03891	sp|P07477|TRY1_HUMAN	RA vs HC	-7.66702	0.300572	-1.18751	Non-significant	Non-Specific	Non-immunogenic	-	-
SPAIDHsaPro22517	sp|Q9UBE0|SAE1_HUMAN	RA vs HC	-0.602011	0.0857846	-1.96793	Non-significant	Non-Specific	Immunogenic	-	-
SPAIDHsaPro22515	sp|Q9UBE0-2|SAE1_HUMAN	RA vs HC	-0.602011	0.0857846	-1.96793	Non-significant	Non-Specific	Immunogenic	-	-
SPAIDHsaPro22516	sp|Q9UBE0-3|SAE1_HUMAN	RA vs HC	-0.602011	0.0857846	-1.96793	Non-significant	Non-Specific	Immunogenic	-	-
SPAIDHsaPro07698	sp|P51888|PRELP_HUMAN	RA vs HC	3.53371	0.565206	0.600823	Non-significant	Non-Specific	Immunogenic	-	-
SPAIDHsaPro07846	sp|P53634|CATC_HUMAN	RA vs HC	-1.43028	0.817164	-0.238971	Non-significant	Non-Specific	Immunogenic	YDHNFVKAINAIQK,YDHNFVKAINAIQKS	-
SPAIDHsaPro11465	sp|Q16627|CCL14_HUMAN	RA vs HC	1.16027	0.0837754	2.06765	Non-significant	Non-Specific	Non-immunogenic	-	-
SPAIDHsaPro03575	sp|P04156|PRIO_HUMAN	RA vs HC	-0.854997	0.0647424	-2.14268	Non-significant	Non-Specific	Immunogenic	-	-
SPAIDHsaPro25229	NonC|URS000017BDF4_9606_ORF94_frame3	RA vs HC	0.334837	0.955137	0.0580452	Non-significant	Non-Specific	Immunogenic	VDDTSIVVRWSRPQAPIT,TIYVIALKNNQKSEPL,SPVTGYRVTTTPKNGPGPT,DEPQYLDLPSTATSVN,AVEENQESTPVV,DTSEYIISCHPVG,EGDEPQYLDLPSTATSVN,EVSVYALKDTLTSRPA,GPMKEINLAPDSSSVV,IPGHLNSYTIKGLKPG,ITGYRITTTPTN,IVNVYQISEDGEQS,IYLYTLNDNARSSPV,IYVIALKNNQKSEPL,LPSSSPVTGYRVTTTPKNGPGPT,QPPRARITGYIIKYEKPGSPPR,TIYVIALKNNQKSEPLIG,APITGYRIVYSPSVEGSS	-
SPAIDHsaPro10043	sp|Q13361|MFAP5_HUMAN	RA vs HC	7.07129	0.143212	1.81538	Non-significant	Non-Specific	Non-immunogenic	-	-
SPAIDHsaPro10042	sp|Q13361-2|MFAP5_HUMAN	RA vs HC	7.07129	0.143212	1.81538	Non-significant	Non-Specific	Non-immunogenic	-	-
SPAIDHsaPro12126	sp|Q5D862|FILA2_HUMAN	RA vs HC	-0.625723	0.251935	-1.24241	Non-significant	Non-Specific	Immunogenic	-	-
SPAIDHsaPro02372	sp|O75636|FCN3_HUMAN	RA vs HC	-0.0800033	0.919076	-0.105131	Non-significant	Non-Specific	Immunogenic	-	-
SPAIDHsaPro02371	sp|O75636-2|FCN3_HUMAN	RA vs HC	-0.0800033	0.919076	-0.105131	Non-significant	Non-Specific	Immunogenic	-	-
SPAIDHsaPro03940	sp|P07988|PSPB_HUMAN	RA vs HC	6.24166	0.156793	1.72965	Non-significant	Non-Specific	Immunogenic	-	-
SPAIDHsaPro03943	sp|P07998|RNAS1_HUMAN	RA vs HC	0.139822	0.797347	0.26556	Non-significant	Non-Specific	Immunogenic	-	-
SPAIDHsaPro08029	sp|P55145|MANF_HUMAN	RA vs HC	3.37094	0.571993	0.58919	Non-significant	Non-Specific	Immunogenic	-	-
SPAIDHsaPro20750	sp|Q9H853|TBA4B_HUMAN	RA vs HC	-3.92048	0.5615	-0.606846	Non-significant	Non-Specific	Non-immunogenic	-	-
SPAIDHsaPro03100	sp|O95810|CAVN2_HUMAN	RA vs HC	-0.123874	0.855603	-0.19032	Non-significant	Non-Specific	Immunogenic	-	-
SPAIDHsaPro09399	sp|Q06830|PRDX1_HUMAN	RA vs HC	-0.805431	0.891743	-0.140504	Non-significant	Non-Specific	Immunogenic	-	-
SPAIDHsaPro03271	sp|P00739|HPTR_HUMAN	RA vs HC	-0.237117	0.463342	-0.770583	Non-significant	Non-Specific	Immunogenic	YVGKKQLVEIEK	-
SPAIDHsaPro03270	sp|P00739-2|HPTR_HUMAN	RA vs HC	-0.237117	0.463342	-0.770583	Non-significant	Non-Specific	Immunogenic	YVGKKQLVEIEK	-
SPAIDHsaPro03334	sp|P01137|TGFB1_HUMAN	RA vs HC	5.82735	0.253945	1.3254	Non-significant	Non-Specific	Immunogenic	AIRGQILSKLRLASPPS	-
SPAIDHsaPro14481	sp|Q86U17|SPA11_HUMAN	RA vs HC	6.86867	0.215753	1.34691	Non-significant	Non-Specific	Non-immunogenic	-	-
SPAIDHsaPro04412	sp|P11169|GTR3_HUMAN	RA vs HC	4.09262	0.566273	0.598174	Non-significant	Non-Specific	Immunogenic	-	-
SPAIDHsaPro16479	sp|Q8TDB8|GTR14_HUMAN	RA vs HC	4.09262	0.566273	0.598174	Non-significant	Non-Specific	Non-immunogenic	-	-
SPAIDHsaPro16475	sp|Q8TDB8-2|GTR14_HUMAN	RA vs HC	4.09262	0.566273	0.598174	Non-significant	Non-Specific	Non-immunogenic	-	-
SPAIDHsaPro16477	sp|Q8TDB8-4|GTR14_HUMAN	RA vs HC	4.09262	0.566273	0.598174	Non-significant	Non-Specific	Non-immunogenic	-	-
SPAIDHsaPro16478	sp|Q8TDB8-5|GTR14_HUMAN	RA vs HC	4.09262	0.566273	0.598174	Non-significant	Non-Specific	Non-immunogenic	-	-
SPAIDHsaPro01663	sp|O60218|AK1BA_HUMAN	RA vs HC	-0.37712	0.950884	-0.063561	Non-significant	Non-Specific	Immunogenic	-	-
SPAIDHsaPro06983	sp|P43652|AFAM_HUMAN	RA vs HC	-1.32436	0.404511	-0.928145	Non-significant	Non-Specific	Immunogenic	-	-
SPAIDHsaPro10783	sp|Q14696|MESD_HUMAN	RA vs HC	3.70872	0.471044	0.790395	Non-significant	Non-Specific	Immunogenic	-	-
SPAIDHsaPro02842	sp|O95236|APOL3_HUMAN	RA vs HC	1.16143	0.201261	1.40066	Non-significant	Non-Specific	Immunogenic	-	-
SPAIDHsaPro02840	sp|O95236-2|APOL3_HUMAN	RA vs HC	1.16143	0.201261	1.40066	Non-significant	Non-Specific	Immunogenic	-	-
SPAIDHsaPro07719	sp|P52209|6PGD_HUMAN	RA vs HC	12.4837	0.0291342	3.1339	Non-significant	Non-Specific	Immunogenic	-	-
SPAIDHsaPro07718	sp|P52209-2|6PGD_HUMAN	RA vs HC	12.4837	0.0291342	3.1339	Non-significant	Non-Specific	Immunogenic	-	-
SPAIDHsaPro03383	sp|P01742|HV169_HUMAN	RA vs HC	-1.02244	0.0858253	-1.97501	Non-significant	Non-Specific	Immunogenic	-	-
SPAIDHsaPro00058	sp|A0A0B4J2H0|HV69D_HUMAN	RA vs HC	-1.02244	0.0858253	-1.97501	Non-significant	Non-Specific	Immunogenic	-	-
SPAIDHsaPro00062	sp|A0A0C4DH29|HV103_HUMAN	RA vs HC	-1.02244	0.0858253	-1.97501	Non-significant	Non-Specific	Immunogenic	-	-
SPAIDHsaPro03384	sp|P01743|HV146_HUMAN	RA vs HC	-1.02244	0.0858253	-1.97501	Non-significant	Non-Specific	Immunogenic	-	-
SPAIDHsaPro04268	sp|P0DP01|HV108_HUMAN	RA vs HC	-1.02244	0.0858253	-1.97501	Non-significant	Non-Specific	Immunogenic	-	-
SPAIDHsaPro03367	sp|P01700|LV147_HUMAN	RA vs HC	-4.90916	0.324632	-1.12004	Non-significant	Non-Specific	Immunogenic	TAPKLLIYSNNQRPS	-
SPAIDHsaPro04818	sp|P15311|EZRI_HUMAN	RA vs HC	4.72273	0.51399	0.683871	Non-significant	Non-Specific	Immunogenic	AELEFAIQPNTTGKQL,AELEFAIQPNTTGKQ	-
SPAIDHsaPro03556	sp|P04085|PDGFA_HUMAN	RA vs HC	0.714465	0.310008	1.10053	Non-significant	Non-Specific	Non-immunogenic	-	-
SPAIDHsaPro03555	sp|P04085-2|PDGFA_HUMAN	RA vs HC	0.714465	0.310008	1.10053	Non-significant	Non-Specific	Non-immunogenic	-	-
SPAIDHsaPro01164	sp|O15335|CHAD_HUMAN	RA vs HC	0.085742	0.94588	0.0710865	Non-significant	Non-Specific	Immunogenic	VDRNQLSSYPSAALSK	-
SPAIDHsaPro09927	sp|Q13177|PAK2_HUMAN	RA vs HC	10.2105	0.0575943	2.62423	Non-significant	Non-Specific	Immunogenic	-	-
SPAIDHsaPro05827	sp|P25098|ARBK1_HUMAN	RA vs HC	10.3731	0.0543235	2.69274	Non-significant	Non-Specific	Immunogenic	-	-
SPAIDHsaPro04726	sp|P14151|LYAM1_HUMAN	RA vs HC	0.500001	0.411701	0.887819	Non-significant	Non-Specific	Non-immunogenic	-	-
SPAIDHsaPro04725	sp|P14151-2|LYAM1_HUMAN	RA vs HC	0.500001	0.411701	0.887819	Non-significant	Non-Specific	Non-immunogenic	-	-
SPAIDHsaPro01465	sp|O43508-2|TNF12_HUMAN	RA vs HC	-0.264818	0.676244	-0.433321	Non-significant	Non-Specific	Immunogenic	-	-
SPAIDHsaPro02451	sp|O75888|TNF13_HUMAN	RA vs HC	-0.264818	0.676244	-0.433321	Non-significant	Non-Specific	Immunogenic	-	-
SPAIDHsaPro02449	sp|O75888-4|TNF13_HUMAN	RA vs HC	-0.264818	0.676244	-0.433321	Non-significant	Non-Specific	Immunogenic	-	-
SPAIDHsaPro02450	sp|O75888-5|TNF13_HUMAN	RA vs HC	-0.264818	0.676244	-0.433321	Non-significant	Non-Specific	Immunogenic	-	-
SPAIDHsaPro03580	sp|P04180|LCAT_HUMAN	RA vs HC	0.304041	0.414488	0.867329	Non-significant	Non-Specific	Immunogenic	GYVRDETVRAAPY,NGYVRDETVRAAPY,VNNGYVRDETVRAAPY	-
SPAIDHsaPro12550	sp|Q5TEC6|H37_HUMAN	RA vs HC	-0.29511	0.608019	-0.534096	Non-significant	Non-Specific	Immunogenic	-	IRRYQKSTELLIRKL,TDLRFQSSAVMALQEA
SPAIDHsaPro10361	sp|Q13790|APOF_HUMAN	RA vs HC	0.177034	0.702279	0.39755	Non-significant	Non-Specific	Immunogenic	-	-
SPAIDHsaPro03160	sp|O95954|FTCD_HUMAN	RA vs HC	-3.20411	0.373901	-1	Non-significant	Non-Specific	Immunogenic	-	-
SPAIDHsaPro03159	sp|O95954-2|FTCD_HUMAN	RA vs HC	-3.20411	0.373901	-1	Non-significant	Non-Specific	Immunogenic	-	-
SPAIDHsaPro10482	sp|Q14008|CKAP5_HUMAN	RA vs HC	4.30118	0.454622	0.78646	Non-significant	Non-Specific	Immunogenic	-	-
SPAIDHsaPro10480	sp|Q14008-2|CKAP5_HUMAN	RA vs HC	4.30118	0.454622	0.78646	Non-significant	Non-Specific	Immunogenic	-	-
SPAIDHsaPro10481	sp|Q14008-3|CKAP5_HUMAN	RA vs HC	4.30118	0.454622	0.78646	Non-significant	Non-Specific	Immunogenic	-	-
SPAIDHsaPro11005	sp|Q15063-3|POSTN_HUMAN	RA vs HC	-3.22613	0.471726	-0.785461	Non-significant	Non-Specific	Immunogenic	-	-
SPAIDHsaPro18908	sp|Q99542|MMP19_HUMAN	RA vs HC	14.8692	0.0344837	2.62467	Non-significant	Non-Specific	Immunogenic	-	-
SPAIDHsaPro03629	sp|P04632|CPNS1_HUMAN	RA vs HC	-0.395804	0.959505	-0.0523901	Non-significant	Non-Specific	Immunogenic	-	-
SPAIDHsaPro00047	sp|A0A0B4J1V6|HV373_HUMAN	RA vs HC	-3.01722	0.447732	-0.839246	Non-significant	Non-Specific	Immunogenic	-	-
SPAIDHsaPro09949	sp|Q13217|DNJC3_HUMAN	RA vs HC	4.86911	0.492388	0.720536	Non-significant	Non-Specific	Immunogenic	-	-
SPAIDHsaPro23952	sp|Q9Y2Y8|PRG3_HUMAN	RA vs HC	3.87371	0.493765	0.720016	Non-significant	Non-Specific	Immunogenic	-	-
SPAIDHsaPro09227	sp|Q04695|K1C17_HUMAN	RA vs HC	3.45602	0.401241	0.933539	Non-significant	Non-Specific	Non-immunogenic	LQIDNARLA	-
SPAIDHsaPro03881	sp|P07355|ANXA2_HUMAN	RA vs HC	-8.46266	0.160082	-1.7199	Non-significant	Non-Specific	Immunogenic	DKVLIRIMVSRSEVD,GVDEVTIVNILTNRSNAQR,GTDVPKWISIMTERSVPH,AYTNFDAERDALNIETAIK,DVPKWISIMTERSVPH,ERDALNIETAIKTKG,EVTIVNILTNRSNAQ,KGTDVPKWISIMTERSVPH,RDALNIETAIKTKG,VDEVTIVNILTNRSNAQ,DALNIETAIKTKGVDE	-
SPAIDHsaPro03880	sp|P07355-2|ANXA2_HUMAN	RA vs HC	-8.46266	0.160082	-1.7199	Non-significant	Non-Specific	Immunogenic	DKVLIRIMVSRSEVD,GVDEVTIVNILTNRSNAQR,GTDVPKWISIMTERSVPH,AYTNFDAERDALNIETAIK,DVPKWISIMTERSVPH,ERDALNIETAIKTKG,EVTIVNILTNRSNAQ,KGTDVPKWISIMTERSVPH,RDALNIETAIKTKG,VDEVTIVNILTNRSNAQ,DALNIETAIKTKGVDE	-
SPAIDHsaPro04139	sp|P09529|INHBB_HUMAN	RA vs HC	0.382517	0.635618	0.494183	Non-significant	Non-Specific	Non-immunogenic	-	-
SPAIDHsaPro11199	sp|Q15485|FCN2_HUMAN	RA vs HC	6.81785	0.192313	1.56553	Non-significant	Non-Specific	Immunogenic	-	-
SPAIDHsaPro07241	sp|P48741|HSP77_HUMAN	RA vs HC	0.454812	0.209837	1.41786	Non-significant	Non-Specific	Immunogenic	-	-
SPAIDHsaPro19243	sp|Q9BR76|COR1B_HUMAN	RA vs HC	-6.56255	0.304707	-1.10221	Non-significant	Non-Specific	Immunogenic	-	-
SPAIDHsaPro10605	sp|Q14213|IL27B_HUMAN	RA vs HC	-0.38354	0.474441	-0.752524	Non-significant	Non-Specific	Non-immunogenic	-	-
SPAIDHsaPro13046	sp|Q6IS14|IF5AL_HUMAN	RA vs HC	-0.158846	0.698262	-0.402369	Non-significant	Non-Specific	Immunogenic	-	-
SPAIDHsaPro08569	sp|P63241|IF5A1_HUMAN	RA vs HC	-0.158846	0.698262	-0.402369	Non-significant	Non-Specific	Immunogenic	-	-
SPAIDHsaPro08568	sp|P63241-2|IF5A1_HUMAN	RA vs HC	-0.158846	0.698262	-0.402369	Non-significant	Non-Specific	Immunogenic	-	-
SPAIDHsaPro20124	sp|Q9GZV4|IF5A2_HUMAN	RA vs HC	-0.158846	0.698262	-0.402369	Non-significant	Non-Specific	Non-immunogenic	-	-
SPAIDHsaPro07551	sp|P50991|TCPD_HUMAN	RA vs HC	6.68941	0.250722	1.2414	Non-significant	Non-Specific	Immunogenic	-	-
SPAIDHsaPro02580	sp|O94769|ECM2_HUMAN	RA vs HC	-3.03951	0.50906	-0.714402	Non-significant	Non-Specific	Immunogenic	-	-
SPAIDHsaPro06707	sp|P39019|RS19_HUMAN	RA vs HC	-7.18734	0.107238	-2.06298	Non-significant	Non-Specific	Immunogenic	-	-
SPAIDHsaPro21007	sp|Q9HBI1|PARVB_HUMAN	RA vs HC	4.13062	0.521642	0.671077	Non-significant	Non-Specific	Immunogenic	-	-
SPAIDHsaPro21005	sp|Q9HBI1-2|PARVB_HUMAN	RA vs HC	4.13062	0.521642	0.671077	Non-significant	Non-Specific	Immunogenic	-	-
SPAIDHsaPro21006	sp|Q9HBI1-3|PARVB_HUMAN	RA vs HC	4.13062	0.521642	0.671077	Non-significant	Non-Specific	Immunogenic	-	-
SPAIDHsaPro11373	sp|Q16181|SEPT7_HUMAN	RA vs HC	1.68171	0.301293	1.16139	Non-significant	Non-Specific	Immunogenic	-	-
SPAIDHsaPro11372	sp|Q16181-2|SEPT7_HUMAN	RA vs HC	1.68171	0.301293	1.16139	Non-significant	Non-Specific	Immunogenic	-	-
SPAIDHsaPro08000	sp|P55010|IF5_HUMAN	RA vs HC	-5.02396	0.232168	-1.38826	Non-significant	Non-Specific	Immunogenic	-	-
SPAIDHsaPro19490	sp|Q9BUL8|PDC10_HUMAN	RA vs HC	0.333083	0.954924	0.0583251	Non-significant	Non-Specific	Immunogenic	-	-
SPAIDHsaPro20774	sp|Q9H8H3|TMT1A_HUMAN	RA vs HC	-3.84671	0.518302	-0.677586	Non-significant	Non-Specific	Immunogenic	-	-
SPAIDHsaPro06792	sp|P41159|LEP_HUMAN	RA vs HC	11.4875	0.0481006	2.33748	Non-significant	Non-Specific	Immunogenic	-	-
SPAIDHsaPro04409	sp|P11166|GTR1_HUMAN	RA vs HC	5.86797	0.192409	1.42479	Non-significant	Non-Specific	Non-immunogenic	-	-
SPAIDHsaPro03779	sp|P06396-2|GELS_HUMAN	RA vs HC	2.99211	0.511208	0.717563	Non-significant	Non-Specific	Immunogenic	LRVLRAQPVQVAEGSEP,DDDGTGQKQIWRIEGSNKVPVDPA,TGDAYVILKTVQLRNGNL,KIGRFVIEEVPGELM,TGAQELLRVLRAQPVQVA,RIEGSNKVPVDPA,AQELLRVLRAQPVQ,DDGTGQKQIWRIEGSNKVPVDPA,GAQELLRVLRAQPVQ,GFWEALGGKAAYR,GKPMIIYKGGTSR,LRVLRAQPVQVAEGSEPD,NSNRYERLKATQVSKG,SVSLVADENPFAQGALK,TGDAYVILKTVQLRN,TGDAYVILKTVQLRNGN,VVEHPEFLKAGKEPG,DAYVILKTVQLRNGN	DAYVILKTVQLRNGN
SPAIDHsaPro06160	sp|P30041|PRDX6_HUMAN	RA vs HC	-0.258314	0.960509	-0.0510886	Non-significant	Non-Specific	Immunogenic	-	-
SPAIDHsaPro03990	sp|P08246|ELNE_HUMAN	RA vs HC	5.07407	0.291363	1.20107	Non-significant	Non-Specific	Immunogenic	-	-
SPAIDHsaPro15650	sp|Q8N5K1|CISD2_HUMAN	RA vs HC	3.12356	0.709542	0.386193	Non-significant	Non-Specific	Non-immunogenic	-	-
SPAIDHsaPro00290	sp|A6NIE9|PRS29_HUMAN	RA vs HC	2.30402	0.0230997	2.84084	Non-significant	Non-Specific	Non-immunogenic	-	-
SPAIDHsaPro03758	sp|P05981|HEPS_HUMAN	RA vs HC	2.30402	0.0230997	2.84084	Non-significant	Non-Specific	Non-immunogenic	-	-
SPAIDHsaPro05328	sp|P20231|TRYB2_HUMAN	RA vs HC	2.30402	0.0230997	2.84084	Non-significant	Non-Specific	Immunogenic	-	-
SPAIDHsaPro11259	sp|Q15661|TRYB1_HUMAN	RA vs HC	2.30402	0.0230997	2.84084	Non-significant	Non-Specific	Immunogenic	-	-
SPAIDHsaPro11258	sp|Q15661-2|TRYB1_HUMAN	RA vs HC	2.30402	0.0230997	2.84084	Non-significant	Non-Specific	Immunogenic	-	-
SPAIDHsaPro19959	sp|Q9BZJ3|TRYD_HUMAN	RA vs HC	2.30402	0.0230997	2.84084	Non-significant	Non-Specific	Immunogenic	-	-
SPAIDHsaPro19958	sp|Q9BZJ3-2|TRYD_HUMAN	RA vs HC	2.30402	0.0230997	2.84084	Non-significant	Non-Specific	Immunogenic	-	-
SPAIDHsaPro08311	sp|P60953|CDC42_HUMAN	RA vs HC	0.403391	0.0944574	1.89907	Non-significant	Non-Specific	Immunogenic	-	-
SPAIDHsaPro09785	sp|Q12913|PTPRJ_HUMAN	RA vs HC	5.72998	0.464991	0.767747	Non-significant	Non-Specific	Immunogenic	-	-
SPAIDHsaPro09784	sp|Q12913-3|PTPRJ_HUMAN	RA vs HC	5.72998	0.464991	0.767747	Non-significant	Non-Specific	Immunogenic	-	-
SPAIDHsaPro19630	sp|Q9BWP8|COL11_HUMAN	RA vs HC	3.21659	0.495597	0.744195	Non-significant	Non-Specific	Immunogenic	-	-
SPAIDHsaPro19621	sp|Q9BWP8-10|COL11_HUMAN	RA vs HC	3.21659	0.495597	0.744195	Non-significant	Non-Specific	Immunogenic	-	-
SPAIDHsaPro19622	sp|Q9BWP8-2|COL11_HUMAN	RA vs HC	3.21659	0.495597	0.744195	Non-significant	Non-Specific	Immunogenic	-	-
SPAIDHsaPro19623	sp|Q9BWP8-3|COL11_HUMAN	RA vs HC	3.21659	0.495597	0.744195	Non-significant	Non-Specific	Immunogenic	-	-
SPAIDHsaPro19624	sp|Q9BWP8-4|COL11_HUMAN	RA vs HC	3.21659	0.495597	0.744195	Non-significant	Non-Specific	Immunogenic	-	-
SPAIDHsaPro19625	sp|Q9BWP8-5|COL11_HUMAN	RA vs HC	3.21659	0.495597	0.744195	Non-significant	Non-Specific	Immunogenic	-	-
SPAIDHsaPro19626	sp|Q9BWP8-6|COL11_HUMAN	RA vs HC	3.21659	0.495597	0.744195	Non-significant	Non-Specific	Immunogenic	-	-
SPAIDHsaPro19627	sp|Q9BWP8-7|COL11_HUMAN	RA vs HC	3.21659	0.495597	0.744195	Non-significant	Non-Specific	Immunogenic	-	-
SPAIDHsaPro19628	sp|Q9BWP8-8|COL11_HUMAN	RA vs HC	3.21659	0.495597	0.744195	Non-significant	Non-Specific	Immunogenic	-	-
SPAIDHsaPro19629	sp|Q9BWP8-9|COL11_HUMAN	RA vs HC	3.21659	0.495597	0.744195	Non-significant	Non-Specific	Immunogenic	-	-
SPAIDHsaPro17349	sp|Q92954-4|PRG4_HUMAN	RA vs HC	4.84394	0.435591	0.821266	Non-significant	Non-Specific	Immunogenic	IQQYIYKQEPVQK,THTIRIQYSPARLA	THTIRIQYSPARLA
SPAIDHsaPro09262	sp|Q04917|1433F_HUMAN	RA vs HC	-6.63893	0.177808	-1.63299	Non-significant	Non-Specific	Non-immunogenic	-	-
SPAIDHsaPro15407	sp|Q8N1N4|K2C78_HUMAN	RA vs HC	-4.07203	0.514453	-0.683045	Non-significant	Non-Specific	Immunogenic	-	-
SPAIDHsaPro15406	sp|Q8N1N4-2|K2C78_HUMAN	RA vs HC	-4.07203	0.514453	-0.683045	Non-significant	Non-Specific	Non-immunogenic	-	-
SPAIDHsaPro08589	sp|P68032|ACTC_HUMAN	RA vs HC	-4.82481	0.322072	-1.12649	Non-significant	Non-Specific	Immunogenic	RGILTLK,IWHHTFYNELR,SGGTTMYPGIADRMQKEITA	-
SPAIDHsaPro03503	sp|P02763|A1AG1_HUMAN	RA vs HC	-0.213939	0.815147	-0.247768	Non-significant	Non-Specific	Immunogenic	SVQEIQATFFYFTPNK,YVGGQEHFAHLLILR	-
SPAIDHsaPro10848	sp|Q14847|LASP1_HUMAN	RA vs HC	10.9348	0.0451016	2.84498	Non-significant	Non-Specific	Immunogenic	-	-
SPAIDHsaPro10846	sp|Q14847-2|LASP1_HUMAN	RA vs HC	10.9348	0.0451016	2.84498	Non-significant	Non-Specific	Immunogenic	-	-
SPAIDHsaPro03393	sp|P01782|HV309_HUMAN	RA vs HC	7.74548	0.230679	1.30065	Non-significant	Non-Specific	Immunogenic	AKNSLYLQMNSLRAEDT,DNAKNSLYLQMNSLRAEDT	-
SPAIDHsaPro04270	sp|P0DP04|HV43D_HUMAN	RA vs HC	7.74548	0.230679	1.30065	Non-significant	Non-Specific	Immunogenic	-	-
SPAIDHsaPro11469	sp|Q16629|SRSF7_HUMAN	RA vs HC	7.47948	0.22839	1.31113	Non-significant	Non-Specific	Non-immunogenic	-	-
SPAIDHsaPro11466	sp|Q16629-2|SRSF7_HUMAN	RA vs HC	7.47948	0.22839	1.31113	Non-significant	Non-Specific	Non-immunogenic	-	-
SPAIDHsaPro11467	sp|Q16629-3|SRSF7_HUMAN	RA vs HC	7.47948	0.22839	1.31113	Non-significant	Non-Specific	Non-immunogenic	-	-
SPAIDHsaPro11468	sp|Q16629-4|SRSF7_HUMAN	RA vs HC	7.47948	0.22839	1.31113	Non-significant	Non-Specific	Non-immunogenic	-	-
SPAIDHsaPro22610	sp|Q9UBW5|BIN2_HUMAN	RA vs HC	8.10486	0.256672	1.22582	Non-significant	Non-Specific	Immunogenic	-	-
SPAIDHsaPro22608	sp|Q9UBW5-2|BIN2_HUMAN	RA vs HC	8.10486	0.256672	1.22582	Non-significant	Non-Specific	Immunogenic	-	-
SPAIDHsaPro04578	sp|P12724|ECP_HUMAN	RA vs HC	4.53702	0.538466	0.643691	Non-significant	Non-Specific	Non-immunogenic	PRDSPRYPVVPVHLDTTI	-
SPAIDHsaPro05007	sp|P16403|H12_HUMAN	RA vs HC	4.42642	0.350362	1.05201	Non-significant	Non-Specific	Immunogenic	GLKSLVSKGTLVQTKG,GPPVSELITK,GTGASGSFKLNKK,RKASGPPVSELITK,SLVSKGTLVQTK	-
SPAIDHsaPro05005	sp|P16401|H15_HUMAN	RA vs HC	4.67824	0.302233	1.17872	Non-significant	Non-Specific	Non-immunogenic	GLKSLVSKGTLVQTKG,GPPVSELITK,GTGASGSFKLNKK,SLVSKGTLVQTK	-
SPAIDHsaPro07546	sp|P50914|RL14_HUMAN	RA vs HC	-0.250123	0.97465	-0.0327838	Non-significant	Non-Specific	Immunogenic	-	-
SPAIDHsaPro23473	sp|Q9UNF0|PACN2_HUMAN	RA vs HC	7.47881	0.217773	1.34065	Non-significant	Non-Specific	Immunogenic	-	-
SPAIDHsaPro23472	sp|Q9UNF0-2|PACN2_HUMAN	RA vs HC	7.47881	0.217773	1.34065	Non-significant	Non-Specific	Immunogenic	-	-
SPAIDHsaPro13842	sp|Q70IA8|MOB3C_HUMAN	RA vs HC	3.24777	0.617654	0.51926	Non-significant	Non-Specific	Non-immunogenic	-	-
SPAIDHsaPro03735	sp|P05455|LA_HUMAN	RA vs HC	8.93318	0.152153	1.5827	Non-significant	Non-Specific	Immunogenic	-	-
SPAIDHsaPro05636	sp|P22891|PROZ_HUMAN	RA vs HC	2.60601	0.676342	0.433295	Non-significant	Non-Specific	Immunogenic	-	-
SPAIDHsaPro05635	sp|P22891-2|PROZ_HUMAN	RA vs HC	2.60601	0.676342	0.433295	Non-significant	Non-Specific	Immunogenic	-	-
SPAIDHsaPro09303	sp|Q05655-2|KPCD_HUMAN	RA vs HC	10.7349	0.100892	2.11302	Non-significant	Non-Specific	Immunogenic	-	-
SPAIDHsaPro02112	sp|O75131|CPNE3_HUMAN	RA vs HC	2.74961	0.598663	0.547981	Non-significant	Non-Specific	Immunogenic	-	-
SPAIDHsaPro05906	sp|P26583|HMGB2_HUMAN	RA vs HC	3.7076	0.406452	0.923276	Non-significant	Non-Specific	Immunogenic	-	-
SPAIDHsaPro06978	sp|P43405|KSYK_HUMAN	RA vs HC	3.61557	0.579082	0.578131	Non-significant	Non-Specific	Immunogenic	-	-
SPAIDHsaPro03719	sp|P05204|HMGN2_HUMAN	RA vs HC	8.23038	0.223063	1.43698	Non-significant	Non-Specific	Non-immunogenic	-	-
SPAIDHsaPro00090	sp|A0A1B0GUS4|UB2L5_HUMAN	RA vs HC	5.07394	0.538844	0.643252	Non-significant	Non-Specific	Non-immunogenic	-	-
SPAIDHsaPro08592	sp|P68036|UB2L3_HUMAN	RA vs HC	5.07394	0.538844	0.643252	Non-significant	Non-Specific	Non-immunogenic	-	-
SPAIDHsaPro00087	sp|A0A1B0GTC6|CC085_HUMAN	RA vs HC	-0.735035	0.925806	-0.0961076	Non-significant	Non-Specific	Non-immunogenic	-	-
SPAIDHsaPro05314	sp|P20042|IF2B_HUMAN	RA vs HC	-3.06845	0.564121	-0.601569	Non-significant	Non-Specific	Immunogenic	-	-
SPAIDHsaPro08463	sp|P62318|SMD3_HUMAN	RA vs HC	3.58921	0.312913	1.15152	Non-significant	Non-Specific	Immunogenic	-	-
SPAIDHsaPro08462	sp|P62318-2|SMD3_HUMAN	RA vs HC	3.58921	0.312913	1.15152	Non-significant	Non-Specific	Immunogenic	-	-
SPAIDHsaPro00448	sp|O00139|KIF2A_HUMAN	RA vs HC	-6.7359	0.224693	-1.32269	Non-significant	Non-Specific	Immunogenic	-	-
SPAIDHsaPro00444	sp|O00139-1|KIF2A_HUMAN	RA vs HC	-6.7359	0.224693	-1.32269	Non-significant	Non-Specific	Immunogenic	-	-
SPAIDHsaPro00445	sp|O00139-2|KIF2A_HUMAN	RA vs HC	-6.7359	0.224693	-1.32269	Non-significant	Non-Specific	Immunogenic	-	-
SPAIDHsaPro00446	sp|O00139-4|KIF2A_HUMAN	RA vs HC	-6.7359	0.224693	-1.32269	Non-significant	Non-Specific	Immunogenic	-	-
SPAIDHsaPro00447	sp|O00139-5|KIF2A_HUMAN	RA vs HC	-6.7359	0.224693	-1.32269	Non-significant	Non-Specific	Immunogenic	-	-
SPAIDHsaPro02228	sp|O75351|VPS4B_HUMAN	RA vs HC	10.7127	0.0755842	2.38249	Non-significant	Non-Specific	Immunogenic	-	-
SPAIDHsaPro06917	sp|P42768|WASP_HUMAN	RA vs HC	7.34457	0.241558	1.2684	Non-significant	Non-Specific	Immunogenic	-	-
SPAIDHsaPro18863	sp|Q99439|CNN2_HUMAN	RA vs HC	7.13833	0.176802	1.63351	Non-significant	Non-Specific	Immunogenic	-	-
SPAIDHsaPro06118	sp|P29508|SPB3_HUMAN	RA vs HC	-3.45192	0.560787	-0.607783	Non-significant	Non-Specific	Immunogenic	-	-
SPAIDHsaPro03812	sp|P06748|NPM_HUMAN	RA vs HC	-5.65436	0.432041	-0.827756	Non-significant	Non-Specific	Immunogenic	-	AKFINYVKNCFRMTDQEAIQ
SPAIDHsaPro03810	sp|P06748-2|NPM_HUMAN	RA vs HC	-5.65436	0.432041	-0.827756	Non-significant	Non-Specific	Immunogenic	-	AKFINYVKNCFRMTDQEAIQ
SPAIDHsaPro09877	sp|Q13093|PAFA_HUMAN	RA vs HC	3.5986	0.668516	0.444426	Non-significant	Non-Specific	Immunogenic	-	-
SPAIDHsaPro21480	sp|Q9NR99|MXRA5_HUMAN	RA vs HC	7.04439	0.223277	1.42755	Non-significant	Non-Specific	Immunogenic	-	-
SPAIDHsaPro01070	sp|O15144|ARPC2_HUMAN	RA vs HC	3.08718	0.59941	0.546842	Non-significant	Non-Specific	Immunogenic	-	-
SPAIDHsaPro00817	sp|O14656|TOR1A_HUMAN	RA vs HC	-0.385252	0.949757	-0.0650216	Non-significant	Non-Specific	Immunogenic	-	-
SPAIDHsaPro13955	sp|Q7L1Q6|5MP2_HUMAN	RA vs HC	-0.150804	0.981584	-0.0238145	Non-significant	Non-Specific	Immunogenic	-	-
SPAIDHsaPro13952	sp|Q7L1Q6-2|5MP2_HUMAN	RA vs HC	-0.150804	0.981584	-0.0238145	Non-significant	Non-Specific	Immunogenic	-	-
SPAIDHsaPro13953	sp|Q7L1Q6-3|5MP2_HUMAN	RA vs HC	-0.150804	0.981584	-0.0238145	Non-significant	Non-Specific	Immunogenic	-	-
SPAIDHsaPro13954	sp|Q7L1Q6-4|5MP2_HUMAN	RA vs HC	-0.150804	0.981584	-0.0238145	Non-significant	Non-Specific	Immunogenic	-	-
SPAIDHsaPro06665	sp|P37108|SRP14_HUMAN	RA vs HC	9.28018	0.244727	1.25937	Non-significant	Non-Specific	Immunogenic	-	-
SPAIDHsaPro04109	sp|P09429|HMGB1_HUMAN	RA vs HC	10.496	0.0868104	2.25599	Non-significant	Non-Specific	Immunogenic	-	-
SPAIDHsaPro08318	sp|P61006|RAB8A_HUMAN	RA vs HC	3.34735	0.42911	0.877791	Non-significant	Non-Specific	Non-immunogenic	-	-
SPAIDHsaPro08317	sp|P61006-2|RAB8A_HUMAN	RA vs HC	3.34735	0.42911	0.877791	Non-significant	Non-Specific	Non-immunogenic	-	-
SPAIDHsaPro11216	sp|Q15555|MARE2_HUMAN	RA vs HC	3.61104	0.39304	0.955889	Non-significant	Non-Specific	Immunogenic	-	-
SPAIDHsaPro11212	sp|Q15555-2|MARE2_HUMAN	RA vs HC	3.61104	0.39304	0.955889	Non-significant	Non-Specific	Immunogenic	-	-
SPAIDHsaPro11213	sp|Q15555-3|MARE2_HUMAN	RA vs HC	3.61104	0.39304	0.955889	Non-significant	Non-Specific	Immunogenic	-	-
SPAIDHsaPro11214	sp|Q15555-4|MARE2_HUMAN	RA vs HC	3.61104	0.39304	0.955889	Non-significant	Non-Specific	Immunogenic	-	-
SPAIDHsaPro11215	sp|Q15555-5|MARE2_HUMAN	RA vs HC	3.61104	0.39304	0.955889	Non-significant	Non-Specific	Immunogenic	-	-
SPAIDHsaPro11521	sp|Q16674|MIA_HUMAN	RA vs HC	6.75429	0.258674	1.21981	Non-significant	Non-Specific	Immunogenic	-	-
SPAIDHsaPro19832	sp|Q9BYJ0|FGFP2_HUMAN	RA vs HC	6.77775	0.312962	1.08143	Non-significant	Non-Specific	Immunogenic	-	-
SPAIDHsaPro06719	sp|P39748|FEN1_HUMAN	RA vs HC	8.56171	0.12048	1.95562	Non-significant	Non-Specific	Immunogenic	-	-
SPAIDHsaPro03358	sp|P01599|KV117_HUMAN	RA vs HC	-0.0642134	0.991864	-0.0105201	Non-significant	Non-Specific	Non-immunogenic	-	-
SPAIDHsaPro21268	sp|Q9NPF2|CHSTB_HUMAN	RA vs HC	7.81682	0.156564	1.74032	Non-significant	Non-Specific	Non-immunogenic	-	-
SPAIDHsaPro21267	sp|Q9NPF2-2|CHSTB_HUMAN	RA vs HC	7.81682	0.156564	1.74032	Non-significant	Non-Specific	Non-immunogenic	-	-
SPAIDHsaPro08726	sp|P80162|CXCL6_HUMAN	RA vs HC	9.03764	0.268494	1.19392	Non-significant	Non-Specific	Non-immunogenic	-	-
SPAIDHsaPro03691	sp|P05114|HMGN1_HUMAN	RA vs HC	7.63001	0.2142	1.35173	Non-significant	Non-Specific	Non-immunogenic	-	-
SPAIDHsaPro11289	sp|Q15746|MYLK_HUMAN	RA vs HC	-0.34982	0.949638	-0.0651729	Non-significant	Non-Specific	Immunogenic	-	-
SPAIDHsaPro11280	sp|Q15746-11|MYLK_HUMAN	RA vs HC	-0.34982	0.949638	-0.0651729	Non-significant	Non-Specific	Immunogenic	-	-
SPAIDHsaPro11281	sp|Q15746-2|MYLK_HUMAN	RA vs HC	-0.34982	0.949638	-0.0651729	Non-significant	Non-Specific	Immunogenic	-	-
SPAIDHsaPro11282	sp|Q15746-3|MYLK_HUMAN	RA vs HC	-0.34982	0.949638	-0.0651729	Non-significant	Non-Specific	Immunogenic	-	-
SPAIDHsaPro11283	sp|Q15746-4|MYLK_HUMAN	RA vs HC	-0.34982	0.949638	-0.0651729	Non-significant	Non-Specific	Immunogenic	-	-
SPAIDHsaPro11284	sp|Q15746-5|MYLK_HUMAN	RA vs HC	-0.34982	0.949638	-0.0651729	Non-significant	Non-Specific	Immunogenic	-	-
SPAIDHsaPro11285	sp|Q15746-6|MYLK_HUMAN	RA vs HC	-0.34982	0.949638	-0.0651729	Non-significant	Non-Specific	Immunogenic	-	-
SPAIDHsaPro11286	sp|Q15746-7|MYLK_HUMAN	RA vs HC	-0.34982	0.949638	-0.0651729	Non-significant	Non-Specific	Immunogenic	-	-
SPAIDHsaPro11288	sp|Q15746-9|MYLK_HUMAN	RA vs HC	-0.34982	0.949638	-0.0651729	Non-significant	Non-Specific	Immunogenic	-	-
SPAIDHsaPro04788	sp|P14923|PLAK_HUMAN	RA vs HC	5.97924	0.299917	1.12701	Non-significant	Non-Specific	Immunogenic	-	-
SPAIDHsaPro19738	sp|Q9BXS4|TMM59_HUMAN	RA vs HC	0.232934	0.958497	0.053693	Non-significant	Non-Specific	Immunogenic	-	-
SPAIDHsaPro25334	NonC|URS00005CB937_9606_ORF91_frame3	RA vs HC	-0.246624	0.962781	-0.0481455	Non-significant	Non-Specific	Immunogenic	VDDTSIVVRWSRPQAPIT,TIYVIALKNNQKSEPL,SPVTGYRVTTTPKNGPGPT,DEPQYLDLPSTATSVN,AVEENQESTPVV,DTSEYIISCHPVG,EGDEPQYLDLPSTATSVN,EVSVYALKDTLTSRPA,GPMKEINLAPDSSSVV,IPGHLNSYTIKGLKPG,ITGYRITTTPTN,IVNVYQISEDGEQS,IYLYTLNDNARSSPV,IYVIALKNNQKSEPL,LPSSSPVTGYRVTTTPKNGPGPT,QPPRARITGYIIKYEKPGSPPR,TIYVIALKNNQKSEPLIG,APITGYRIVYSPSVEGSS	-
SPAIDHsaPro25335	NonC|URS00005CB937_9606_ORF92_frame3	RA vs HC	-0.246624	0.962781	-0.0481455	Non-significant	Non-Specific	Immunogenic	VDDTSIVVRWSRPQAPIT,TIYVIALKNNQKSEPL,SPVTGYRVTTTPKNGPGPT,DEPQYLDLPSTATSVN,AVEENQESTPVV,DTSEYIISCHPVG,EGDEPQYLDLPSTATSVN,EVSVYALKDTLTSRPA,GPMKEINLAPDSSSVV,IPGHLNSYTIKGLKPG,ITGYRITTTPTN,IVNVYQISEDGEQS,IYLYTLNDNARSSPV,IYVIALKNNQKSEPL,LPSSSPVTGYRVTTTPKNGPGPT,QPPRARITGYIIKYEKPGSPPR,TIYVIALKNNQKSEPLIG,APITGYRIVYSPSVEGSS	-
SPAIDHsaPro15849	sp|Q8NB16|MLKL_HUMAN	RA vs HC	9.55604	0.0771731	2.028	Non-significant	Non-Specific	Immunogenic	-	-
SPAIDHsaPro19479	sp|Q9BUJ2|HNRL1_HUMAN	RA vs HC	10.7458	0.057217	2.58089	Non-significant	Non-Specific	Immunogenic	-	-
SPAIDHsaPro19475	sp|Q9BUJ2-2|HNRL1_HUMAN	RA vs HC	10.7458	0.057217	2.58089	Non-significant	Non-Specific	Immunogenic	-	-
SPAIDHsaPro19477	sp|Q9BUJ2-4|HNRL1_HUMAN	RA vs HC	10.7458	0.057217	2.58089	Non-significant	Non-Specific	Immunogenic	-	-
SPAIDHsaPro04186	sp|P0C0S8|H2A1_HUMAN	RA vs HC	3.32416	0.597449	0.551046	Non-significant	Non-Specific	Immunogenic	TAEILELAGNAARDNK,TAEILELAGNAARDN	TAEILELAGNAARDNKK,KTRIIPRHLQLAIRN
SPAIDHsaPro05362	sp|P20671|H2A1D_HUMAN	RA vs HC	3.32416	0.597449	0.551046	Non-significant	Non-Specific	Immunogenic	TAEILELAGNAARDNK,TAEILELAGNAARDN	TAEILELAGNAARDNKK,KTRIIPRHLQLAIRN
SPAIDHsaPro11554	sp|Q16777|H2A2C_HUMAN	RA vs HC	3.32416	0.597449	0.551046	Non-significant	Non-Specific	Immunogenic	TAEILELAGNAARDNK,TAEILELAGNAARDN	TAEILELAGNAARDNKK,KTRIIPRHLQLAIRN
SPAIDHsaPro12949	sp|Q6FI13|H2A2A_HUMAN	RA vs HC	3.32416	0.597449	0.551046	Non-significant	Non-Specific	Immunogenic	TAEILELAGNAARDNK,TAEILELAGNAARDN	TAEILELAGNAARDNKK,KTRIIPRHLQLAIRN
SPAIDHsaPro18238	sp|Q96KK5|H2A1H_HUMAN	RA vs HC	3.32416	0.597449	0.551046	Non-significant	Non-Specific	Immunogenic	TAEILELAGNAARDNK,TAEILELAGNAARDN	TAEILELAGNAARDNKK,KTRIIPRHLQLAIRN
SPAIDHsaPro19063	sp|Q99878|H2A1J_HUMAN	RA vs HC	3.32416	0.597449	0.551046	Non-significant	Non-Specific	Immunogenic	TAEILELAGNAARDNK,TAEILELAGNAARDN	TAEILELAGNAARDNKK,KTRIIPRHLQLAIRN
SPAIDHsaPro19407	sp|Q9BTM1|H2AJ_HUMAN	RA vs HC	3.32416	0.597449	0.551046	Non-significant	Non-Specific	Immunogenic	TAEILELAGNAARDNK,TAEILELAGNAARDN	TAEILELAGNAARDNKK,KTRIIPRHLQLAIRN
SPAIDHsaPro19406	sp|Q9BTM1-2|H2AJ_HUMAN	RA vs HC	3.32416	0.597449	0.551046	Non-significant	Non-Specific	Immunogenic	TAEILELAGNAARDNK,TAEILELAGNAARDN	TAEILELAGNAARDNKK,KTRIIPRHLQLAIRN
SPAIDHsaPro06682	sp|P37802|TAGL2_HUMAN	RA vs HC	7.6284	0.314511	1.07863	Non-significant	Non-Specific	Immunogenic	-	-
SPAIDHsaPro06681	sp|P37802-2|TAGL2_HUMAN	RA vs HC	7.6284	0.314511	1.07863	Non-significant	Non-Specific	Immunogenic	-	-
SPAIDHsaPro04546	sp|P12110-2|CO6A2_HUMAN	RA vs HC	0.306982	0.960958	0.0505053	Non-significant	Non-Specific	Immunogenic	-	-
SPAIDHsaPro17208	sp|Q92765|SFRP3_HUMAN	RA vs HC	-0.615661	0.922395	-0.100557	Non-significant	Non-Specific	Immunogenic	-	-
SPAIDHsaPro04374	sp|P10644|KAP0_HUMAN	RA vs HC	5.92291	0.253306	1.23515	Non-significant	Non-Specific	Immunogenic	-	-
SPAIDHsaPro04373	sp|P10644-2|KAP0_HUMAN	RA vs HC	5.92291	0.253306	1.23515	Non-significant	Non-Specific	Immunogenic	-	-
SPAIDHsaPro03922	sp|P07910|HNRPC_HUMAN	RA vs HC	7.74508	0.165294	1.67089	Non-significant	Non-Specific	Immunogenic	-	-
SPAIDHsaPro03919	sp|P07910-2|HNRPC_HUMAN	RA vs HC	7.74508	0.165294	1.67089	Non-significant	Non-Specific	Immunogenic	-	-
SPAIDHsaPro03920	sp|P07910-3|HNRPC_HUMAN	RA vs HC	7.74508	0.165294	1.67089	Non-significant	Non-Specific	Immunogenic	-	-
SPAIDHsaPro03921	sp|P07910-4|HNRPC_HUMAN	RA vs HC	7.74508	0.165294	1.67089	Non-significant	Non-Specific	Immunogenic	-	-
SPAIDHsaPro10274	sp|Q13576|IQGA2_HUMAN	RA vs HC	5.38269	0.268641	1.27512	Non-significant	Non-Specific	Immunogenic	-	-
SPAIDHsaPro05712	sp|P23490|LORI_HUMAN	RA vs HC	3.06204	0.625297	0.509013	Non-significant	Non-Specific	Non-immunogenic	-	-
SPAIDHsaPro02593	sp|O94804|STK10_HUMAN	RA vs HC	7.81956	0.211526	1.36081	Non-significant	Non-Specific	Immunogenic	-	-
SPAIDHsaPro06101	sp|P29400|CO4A5_HUMAN	RA vs HC	-0.600951	0.901345	-0.12796	Non-significant	Non-Specific	Immunogenic	-	-
SPAIDHsaPro06100	sp|P29400-2|CO4A5_HUMAN	RA vs HC	-0.600951	0.901345	-0.12796	Non-significant	Non-Specific	Immunogenic	-	-
SPAIDHsaPro03438	sp|P02462|CO4A1_HUMAN	RA vs HC	-0.600951	0.901345	-0.12796	Non-significant	Non-Specific	Immunogenic	-	-
SPAIDHsaPro02525	sp|O75995|SASH3_HUMAN	RA vs HC	-0.159338	0.983842	-0.0208936	Non-significant	Non-Specific	Immunogenic	-	-
SPAIDHsaPro16034	sp|Q8NE71|ABCF1_HUMAN	RA vs HC	-2.83513	0.534156	-0.650998	Non-significant	Non-Specific	Immunogenic	-	-
SPAIDHsaPro16033	sp|Q8NE71-2|ABCF1_HUMAN	RA vs HC	-2.83513	0.534156	-0.650998	Non-significant	Non-Specific	Immunogenic	-	-
SPAIDHsaPro15398	sp|Q8N1G4|LRC47_HUMAN	RA vs HC	3.47732	0.581009	0.575138	Non-significant	Non-Specific	Immunogenic	-	-
SPAIDHsaPro07295	sp|P49368|TCPG_HUMAN	RA vs HC	1.41347	0.822557	0.232127	Non-significant	Non-Specific	Immunogenic	-	-
SPAIDHsaPro07294	sp|P49368-2|TCPG_HUMAN	RA vs HC	1.41347	0.822557	0.232127	Non-significant	Non-Specific	Immunogenic	-	-
SPAIDHsaPro19494	sp|Q9BUN1|MENT_HUMAN	RA vs HC	3.68241	0.536839	0.645297	Non-significant	Non-Specific	Non-immunogenic	-	-
SPAIDHsaPro06045	sp|P28838|AMPL_HUMAN	RA vs HC	-5.46562	0.178038	-1.63189	Non-significant	Non-Specific	Immunogenic	-	-
SPAIDHsaPro06044	sp|P28838-2|AMPL_HUMAN	RA vs HC	-5.46562	0.178038	-1.63189	Non-significant	Non-Specific	Immunogenic	-	-
SPAIDHsaPro10712	sp|Q14623|IHH_HUMAN	RA vs HC	-0.768652	0.901296	-0.128024	Non-significant	Non-Specific	Non-immunogenic	-	-
SPAIDHsaPro08135	sp|P56202|CATW_HUMAN	RA vs HC	-4.6523	0.549675	-0.624556	Non-significant	Non-Specific	Immunogenic	-	-
SPAIDHsaPro12835	sp|Q68BL7|OLM2A_HUMAN	RA vs HC	-0.490248	0.938828	-0.0791942	Non-significant	Non-Specific	Immunogenic	-	-
SPAIDHsaPro08313	sp|P60981|DEST_HUMAN	RA vs HC	8.27144	0.25201	1.23791	Non-significant	Non-Specific	Immunogenic	-	-
SPAIDHsaPro08312	sp|P60981-2|DEST_HUMAN	RA vs HC	8.27144	0.25201	1.23791	Non-significant	Non-Specific	Immunogenic	-	-
SPAIDHsaPro09826	sp|Q12974|TP4A2_HUMAN	RA vs HC	3.38193	0.535046	0.648216	Non-significant	Non-Specific	Immunogenic	-	-
SPAIDHsaPro17071	sp|Q92522|H1X_HUMAN	RA vs HC	6.67979	0.259854	1.21679	Non-significant	Non-Specific	Immunogenic	-	-
SPAIDHsaPro08506	sp|P62851|RS25_HUMAN	RA vs HC	-0.43489	0.944098	-0.0723572	Non-significant	Non-Specific	Immunogenic	-	-
SPAIDHsaPro10373	sp|Q13822|ENPP2_HUMAN	RA vs HC	3.92475	0.586556	0.566556	Non-significant	Non-Specific	Immunogenic	-	-
SPAIDHsaPro10371	sp|Q13822-2|ENPP2_HUMAN	RA vs HC	3.92475	0.586556	0.566556	Non-significant	Non-Specific	Immunogenic	-	-
SPAIDHsaPro10372	sp|Q13822-3|ENPP2_HUMAN	RA vs HC	3.92475	0.586556	0.566556	Non-significant	Non-Specific	Immunogenic	-	-
SPAIDHsaPro07128	sp|P47914|RL29_HUMAN	RA vs HC	3.44705	0.587985	0.565567	Non-significant	Non-Specific	Non-immunogenic	-	-
SPAIDHsaPro03362	sp|P01614|KVD40_HUMAN	RA vs HC	-0.310111	0.972332	-0.0357843	Non-significant	Non-Specific	Non-immunogenic	-	-
SPAIDHsaPro03363	sp|P01615|KVD28_HUMAN	RA vs HC	-0.310111	0.972332	-0.0357843	Non-significant	Non-Specific	Immunogenic	-	-
SPAIDHsaPro08525	sp|P62917|RL8_HUMAN	RA vs HC	1.22849	0.844187	0.203506	Non-significant	Non-Specific	Immunogenic	-	-
SPAIDHsaPro06499	sp|P35555|FBN1_HUMAN	RA vs HC	3.14144	0.642949	0.481739	Non-significant	Non-Specific	Immunogenic	-	CVDTRSGNCYLDIRP
SPAIDHsaPro21352	sp|Q9NQ79|CRAC1_HUMAN	RA vs HC	7.60919	0.220222	1.44139	Non-significant	Non-Specific	Immunogenic	-	-
SPAIDHsaPro21350	sp|Q9NQ79-2|CRAC1_HUMAN	RA vs HC	7.60919	0.220222	1.44139	Non-significant	Non-Specific	Immunogenic	-	-
SPAIDHsaPro15052	sp|Q8IWU5|SULF2_HUMAN	RA vs HC	-2.69964	0.711105	-0.383985	Non-significant	Non-Specific	Immunogenic	-	-
SPAIDHsaPro15051	sp|Q8IWU5-2|SULF2_HUMAN	RA vs HC	-2.69964	0.711105	-0.383985	Non-significant	Non-Specific	Immunogenic	-	-
SPAIDHsaPro03501	sp|P02753|RET4_HUMAN	RA vs HC	-3.8796	0.53011	-0.657732	Non-significant	Non-Specific	Immunogenic	SGTWYAMAKKDPEG	-
SPAIDHsaPro04750	sp|P14555|PA2GA_HUMAN	RA vs HC	3.47568	0.579129	0.57919	Non-significant	Non-Specific	Immunogenic	-	-
SPAIDHsaPro08608	sp|P68431|H31_HUMAN	RA vs HC	3.82747	0.642781	0.481975	Non-significant	Non-Specific	Immunogenic	-	IRRYQKSTELLIRKL,TDLRFQSSAVMALQEA
SPAIDHsaPro08809	sp|P84243|H33_HUMAN	RA vs HC	3.82747	0.642781	0.481975	Non-significant	Non-Specific	Immunogenic	-	IRRYQKSTELLIRKL
SPAIDHsaPro11523	sp|Q16695|H31T_HUMAN	RA vs HC	3.82747	0.642781	0.481975	Non-significant	Non-Specific	Immunogenic	VARKSAPATGGVK	IRRYQKSTELLIRKL,TDLRFQSSAVMALQEA
SPAIDHsaPro13857	sp|Q71DI3|H32_HUMAN	RA vs HC	3.82747	0.642781	0.481975	Non-significant	Non-Specific	Immunogenic	-	IRRYQKSTELLIRKL,TDLRFQSSAVMALQEA
SPAIDHsaPro00149	sp|A1L4H1|SRCRL_HUMAN	RA vs HC	6.33287	0.206489	1.50379	Non-significant	Non-Specific	Immunogenic	-	-
SPAIDHsaPro00148	sp|A1L4H1-2|SRCRL_HUMAN	RA vs HC	6.33287	0.206489	1.50379	Non-significant	Non-Specific	Immunogenic	-	-
SPAIDHsaPro10753	sp|Q14677|EPN4_HUMAN	RA vs HC	7.31159	0.207091	1.37518	Non-significant	Non-Specific	Immunogenic	-	-
SPAIDHsaPro10752	sp|Q14677-3|EPN4_HUMAN	RA vs HC	7.31159	0.207091	1.37518	Non-significant	Non-Specific	Immunogenic	-	-
SPAIDHsaPro10751	sp|Q14677-2|EPN4_HUMAN	RA vs HC	7.31159	0.207091	1.37518	Non-significant	Non-Specific	Immunogenic	-	-
SPAIDHsaPro21489	sp|Q9NRA1|PDGFC_HUMAN	RA vs HC	0.0514297	0.991087	0.0115255	Non-significant	Non-Specific	Non-immunogenic	-	-
SPAIDHsaPro19092	sp|Q99972|MYOC_HUMAN	RA vs HC	-5.11587	0.415703	-0.860525	Non-significant	Non-Specific	Immunogenic	-	-
SPAIDHsaPro16150	sp|Q8NFW8|NEUA_HUMAN	RA vs HC	6.46175	0.264994	1.20326	Non-significant	Non-Specific	Non-immunogenic	-	-
SPAIDHsaPro09473	sp|Q08188|TGM3_HUMAN	RA vs HC	8.75661	0.0750582	2.04564	Non-significant	Non-Specific	Immunogenic	-	-
SPAIDHsaPro03682	sp|P05089|ARGI1_HUMAN	RA vs HC	-0.991415	0.900857	-0.128612	Non-significant	Non-Specific	Immunogenic	-	-
SPAIDHsaPro03680	sp|P05089-2|ARGI1_HUMAN	RA vs HC	-0.991415	0.900857	-0.128612	Non-significant	Non-Specific	Immunogenic	-	-
SPAIDHsaPro03681	sp|P05089-3|ARGI1_HUMAN	RA vs HC	-0.991415	0.900857	-0.128612	Non-significant	Non-Specific	Immunogenic	-	-
SPAIDHsaPro05669	sp|P23246|SFPQ_HUMAN	RA vs HC	11.9619	0.0411513	2.89349	Non-significant	Non-Specific	Immunogenic	-	-
SPAIDHsaPro05668	sp|P23246-2|SFPQ_HUMAN	RA vs HC	11.9619	0.0411513	2.89349	Non-significant	Non-Specific	Immunogenic	-	-
SPAIDHsaPro15070	sp|Q8IWY4|SCUB1_HUMAN	RA vs HC	9.34247	0.0821008	2.27917	Non-significant	Non-Specific	Immunogenic	-	-
SPAIDHsaPro23391	sp|Q9UM47|NOTC3_HUMAN	RA vs HC	3.31802	0.521391	0.671531	Non-significant	Non-Specific	Immunogenic	-	-
SPAIDHsaPro04510	sp|P11586|C1TC_HUMAN	RA vs HC	5.7165	0.291621	1.12962	Non-significant	Non-Specific	Immunogenic	-	-
SPAIDHsaPro03431	sp|P02144|MYG_HUMAN	RA vs HC	-0.0357034	0.993171	-0.00883022	Non-significant	Non-Specific	Immunogenic	-	-
SPAIDHsaPro08440	sp|P62244|RS15A_HUMAN	RA vs HC	4.44994	0.449013	0.796663	Non-significant	Non-Specific	Immunogenic	-	-
SPAIDHsaPro19465	sp|Q9BUD6|SPON2_HUMAN	RA vs HC	10.7337	0.0711584	2.42636	Non-significant	Non-Specific	Non-immunogenic	-	-
SPAIDHsaPro04545	sp|P12109|CO6A1_HUMAN	RA vs HC	7.6943	0.147597	1.78496	Non-significant	Non-Specific	Immunogenic	-	-
SPAIDHsaPro02775	sp|O95084|PRS23_HUMAN	RA vs HC	6.81171	0.262775	1.20924	Non-significant	Non-Specific	Immunogenic	-	-
SPAIDHsaPro02774	sp|O95084-2|PRS23_HUMAN	RA vs HC	6.81171	0.262775	1.20924	Non-significant	Non-Specific	Immunogenic	-	-
SPAIDHsaPro08690	sp|P78509|RELN_HUMAN	RA vs HC	11.0335	0.0822844	2.30478	Non-significant	Non-Specific	Immunogenic	-	-
SPAIDHsaPro08688	sp|P78509-2|RELN_HUMAN	RA vs HC	11.0335	0.0822844	2.30478	Non-significant	Non-Specific	Immunogenic	-	-
SPAIDHsaPro08689	sp|P78509-3|RELN_HUMAN	RA vs HC	11.0335	0.0822844	2.30478	Non-significant	Non-Specific	Immunogenic	-	-
SPAIDHsaPro01114	sp|O15230|LAMA5_HUMAN	RA vs HC	2.94739	0.631697	0.499496	Non-significant	Non-Specific	Immunogenic	-	-
SPAIDHsaPro04624	sp|P13533|MYH6_HUMAN	RA vs HC	6.19787	0.330025	1.04284	Non-significant	Non-Specific	Immunogenic	-	-
SPAIDHsaPro00043	sp|A0A0B4J1U7|HV601_HUMAN	RA vs HC	-8.5117	0.191544	-1.44309	Non-significant	Non-Specific	Non-immunogenic	-	-
SPAIDHsaPro05420	sp|P20930|FILA_HUMAN	RA vs HC	-3.13787	0.536896	-0.64648	Non-significant	Non-Specific	Immunogenic	-	-
SPAIDHsaPro04730	sp|P14209|CD99_HUMAN	RA vs HC	-0.102446	0.984184	-0.0204524	Non-significant	Non-Specific	Immunogenic	-	-
SPAIDHsaPro04729	sp|P14209-3|CD99_HUMAN	RA vs HC	-0.102446	0.984184	-0.0204524	Non-significant	Non-Specific	Immunogenic	-	-
SPAIDHsaPro03636	sp|P04792|HSPB1_HUMAN	RA vs HC	2.99708	0.607335	0.536039	Non-significant	Non-Specific	Immunogenic	-	-
SPAIDHsaPro17741	sp|Q96CV9|OPTN_HUMAN	RA vs HC	11.619	0.236111	1.28467	Non-significant	Non-Specific	Immunogenic	-	-
SPAIDHsaPro17739	sp|Q96CV9-2|OPTN_HUMAN	RA vs HC	11.619	0.236111	1.28467	Non-significant	Non-Specific	Immunogenic	-	-
SPAIDHsaPro17740	sp|Q96CV9-3|OPTN_HUMAN	RA vs HC	11.619	0.236111	1.28467	Non-significant	Non-Specific	Immunogenic	-	-
SPAIDHsaPro08031	sp|P55157|MTP_HUMAN	RA vs HC	1.80604	0.76232	0.313341	Non-significant	Non-Specific	Immunogenic	-	-
SPAIDHsaPro04682	sp|P13796|PLSL_HUMAN	RA vs HC	0.61672	0.930089	0.0905363	Non-significant	Non-Specific	Immunogenic	AKYAISMARKIGARV	-
SPAIDHsaPro22715	sp|Q9UGM5|FETUB_HUMAN	RA vs HC	3.31931	0.568025	0.596567	Non-significant	Non-Specific	Immunogenic	-	-
SPAIDHsaPro17070	sp|Q92520|FAM3C_HUMAN	RA vs HC	4.32164	0.601253	0.544036	Non-significant	Non-Specific	Immunogenic	-	-
SPAIDHsaPro24654	INTRON|chr1:5992789-6072754:+_ORF205_frame1	RA vs HC	5.03403	0.43288	0.826304	Non-significant	Non-Specific	Non-immunogenic	-	-
SPAIDHsaPro04732	sp|P14210|HGF_HUMAN	RA vs HC	3.4212	0.602009	0.542881	Non-significant	Non-Specific	Immunogenic	-	-
SPAIDHsaPro04731	sp|P14210-3|HGF_HUMAN	RA vs HC	3.4212	0.602009	0.542881	Non-significant	Non-Specific	Immunogenic	-	-
SPAIDHsaPro00423	sp|E9PAV3|NACAM_HUMAN	RA vs HC	-0.349758	0.948815	-0.0662434	Non-significant	Non-Specific	Non-immunogenic	-	-
SPAIDHsaPro00422	sp|E9PAV3-2|NACAM_HUMAN	RA vs HC	-0.349758	0.948815	-0.0662434	Non-significant	Non-Specific	Non-immunogenic	-	-
SPAIDHsaPro10359	sp|Q13765|NACA_HUMAN	RA vs HC	-0.349758	0.948815	-0.0662434	Non-significant	Non-Specific	Non-immunogenic	-	-
SPAIDHsaPro19960	sp|Q9BZK3|NACP4_HUMAN	RA vs HC	-0.349758	0.948815	-0.0662434	Non-significant	Non-Specific	Non-immunogenic	-	-
SPAIDHsaPro11165	sp|Q15404|RSU1_HUMAN	RA vs HC	0.654065	0.909889	0.116849	Non-significant	Non-Specific	Immunogenic	-	-
SPAIDHsaPro00044	sp|A0A0B4J1V0|HV315_HUMAN	RA vs HC	6.68013	0.284484	1.15217	Non-significant	Non-Specific	Immunogenic	KNTLYLQMNSLKTEDT	-
SPAIDHsaPro18045	sp|Q96HF1|SFRP2_HUMAN	RA vs HC	2.72956	0.743436	0.339154	Non-significant	Non-Specific	Immunogenic	-	-
SPAIDHsaPro14342	sp|Q7Z794|K2C1B_HUMAN	RA vs HC	6.82276	0.258028	1.22227	Non-significant	Non-Specific	Non-immunogenic	-	-
SPAIDHsaPro05586	sp|P22531|SPR2E_HUMAN	RA vs HC	3.53703	0.589577	0.561901	Non-significant	Non-Specific	Non-immunogenic	-	-
SPAIDHsaPro05587	sp|P22532|SPR2D_HUMAN	RA vs HC	3.53703	0.589577	0.561901	Non-significant	Non-Specific	Non-immunogenic	-	-
SPAIDHsaPro06480	sp|P35325|SPR2B_HUMAN	RA vs HC	3.53703	0.589577	0.561901	Non-significant	Non-Specific	Non-immunogenic	-	-
SPAIDHsaPro06481	sp|P35326|SPR2A_HUMAN	RA vs HC	3.53703	0.589577	0.561901	Non-significant	Non-Specific	Non-immunogenic	-	-
SPAIDHsaPro19814	sp|Q9BYE4|SPR2G_HUMAN	RA vs HC	3.53703	0.589577	0.561901	Non-significant	Non-Specific	Non-immunogenic	-	-
SPAIDHsaPro03372	sp|P01706|LV211_HUMAN	RA vs HC	7.38473	0.260499	1.2153	Non-significant	Non-Specific	Non-immunogenic	-	-
SPAIDHsaPro07240	sp|P48740|MASP1_HUMAN	RA vs HC	1.28485	0.806019	0.254901	Non-significant	Non-Specific	Immunogenic	-	-
SPAIDHsaPro00037	sp|A0A0A0MS14|HV145_HUMAN	RA vs HC	-3.35727	0.535244	-0.649197	Non-significant	Non-Specific	Non-immunogenic	-	-
SPAIDHsaPro05102	sp|P17655|CAN2_HUMAN	RA vs HC	0.184861	0.978097	0.0283254	Non-significant	Non-Specific	Immunogenic	-	HAYSVTGAEEVESNG
SPAIDHsaPro05101	sp|P17655-2|CAN2_HUMAN	RA vs HC	0.184861	0.978097	0.0283254	Non-significant	Non-Specific	Immunogenic	-	HAYSVTGAEEVESNG
SPAIDHsaPro00064	sp|A0A0C4DH31|HV118_HUMAN	RA vs HC	1.59177	0.811946	0.246134	Non-significant	Non-Specific	Immunogenic	-	-
SPAIDHsaPro09692	sp|Q12794|HYAL1_HUMAN	RA vs HC	13.2306	0.010839	4.42337	Non-significant	Non-Specific	Immunogenic	-	-
SPAIDHsaPro09686	sp|Q12794-2|HYAL1_HUMAN	RA vs HC	13.2306	0.010839	4.42337	Non-significant	Non-Specific	Immunogenic	-	-
SPAIDHsaPro09691	sp|Q12794-7|HYAL1_HUMAN	RA vs HC	13.2306	0.010839	4.42337	Non-significant	Non-Specific	Immunogenic	-	-
SPAIDHsaPro03763	sp|P06133|UD2B4_HUMAN	RA vs HC	3.92798	0.581773	0.573953	Non-significant	Non-Specific	Non-immunogenic	-	-
SPAIDHsaPro06684	sp|P37837|TALDO_HUMAN	RA vs HC	4.09982	0.560649	0.60706	Non-significant	Non-Specific	Immunogenic	-	-
SPAIDHsaPro06683	sp|P37837-2|TALDO_HUMAN	RA vs HC	4.09982	0.560649	0.60706	Non-significant	Non-Specific	Immunogenic	-	-
SPAIDHsaPro05549	sp|P22105|TENX_HUMAN	RA vs HC	3.76383	0.639381	0.486985	Non-significant	Non-Specific	Immunogenic	GPQDLRVVAVTPTT,RFVVSYVSAGN	-
SPAIDHsaPro05546	sp|P22105-1|TENX_HUMAN	RA vs HC	3.76383	0.639381	0.486985	Non-significant	Non-Specific	Immunogenic	GPQDLRVVAVTPTT,RFVVSYVSAGN	-
SPAIDHsaPro05548	sp|P22105-4|TENX_HUMAN	RA vs HC	3.76383	0.639381	0.486985	Non-significant	Non-Specific	Immunogenic	GPQDLRVVAVTPTT,RFVVSYVSAGN	-
SPAIDHsaPro00050	sp|A0A0B4J1Y8|LV949_HUMAN	RA vs HC	-0.276052	0.963092	-0.0477447	Non-significant	Non-Specific	Non-immunogenic	-	-
SPAIDHsaPro24452	sp|Q9Y646|CBPQ_HUMAN	RA vs HC	0.0306305	0.995751	0.00549377	Non-significant	Non-Specific	Immunogenic	TVQYRTQGAVEAAKVG	-
SPAIDHsaPro08515	sp|P62879|GBB2_HUMAN	RA vs HC	6.86174	0.232698	1.2948	Non-significant	Non-Specific	Immunogenic	-	-
SPAIDHsaPro04260	sp|P0DOX3|IGD_HUMAN	RA vs HC	-0.238087	0.969566	-0.0393643	Non-significant	Non-Specific	Immunogenic	-	-
SPAIDHsaPro00072	sp|A0A0C4DH41|HV461_HUMAN	RA vs HC	5.7982	0.519692	0.674389	Non-significant	Non-Specific	Immunogenic	-	-
SPAIDHsaPro03396	sp|P01824|HV439_HUMAN	RA vs HC	5.7982	0.519692	0.674389	Non-significant	Non-Specific	Immunogenic	-	-
SPAIDHsaPro03397	sp|P01825|HV459_HUMAN	RA vs HC	5.7982	0.519692	0.674389	Non-significant	Non-Specific	Immunogenic	-	-
SPAIDHsaPro03777	sp|P06331|HV434_HUMAN	RA vs HC	5.7982	0.519692	0.674389	Non-significant	Non-Specific	Non-immunogenic	-	-
SPAIDHsaPro04271	sp|P0DP06|HVD34_HUMAN	RA vs HC	5.7982	0.519692	0.674389	Non-significant	Non-Specific	Immunogenic	-	-
SPAIDHsaPro04273	sp|P0DP08|HVD82_HUMAN	RA vs HC	5.7982	0.519692	0.674389	Non-significant	Non-Specific	Immunogenic	-	-
SPAIDHsaPro18672	sp|Q96RP7|G3ST4_HUMAN	RA vs HC	-5.07843	0.373901	-1	Non-significant	Non-Specific	Immunogenic	-	-
SPAIDHsaPro02415	sp|O75787|RENR_HUMAN	RA vs HC	3.17484	0.653726	0.465934	Non-significant	Non-Specific	Immunogenic	-	-
SPAIDHsaPro02414	sp|O75787-2|RENR_HUMAN	RA vs HC	3.17484	0.653726	0.465934	Non-significant	Non-Specific	Immunogenic	-	-
SPAIDHsaPro06618	sp|P36578|RL4_HUMAN	RA vs HC	10.2759	0.0713467	2.07796	Non-significant	Non-Specific	Immunogenic	-	-
SPAIDHsaPro23786	sp|Q9Y2A7|NCKP1_HUMAN	RA vs HC	3.14707	0.584334	0.570405	Non-significant	Non-Specific	Immunogenic	-	-
SPAIDHsaPro23785	sp|Q9Y2A7-2|NCKP1_HUMAN	RA vs HC	3.14707	0.584334	0.570405	Non-significant	Non-Specific	Immunogenic	-	-
SPAIDHsaPro06546	sp|P35637|FUS_HUMAN	RA vs HC	6.25217	0.224139	1.32475	Non-significant	Non-Specific	Non-immunogenic	-	-
SPAIDHsaPro06545	sp|P35637-2|FUS_HUMAN	RA vs HC	6.25217	0.224139	1.32475	Non-significant	Non-Specific	Non-immunogenic	-	-
SPAIDHsaPro09863	sp|Q13045|FLII_HUMAN	RA vs HC	0.0509449	0.989652	0.0133807	Non-significant	Non-Specific	Immunogenic	-	-
SPAIDHsaPro09861	sp|Q13045-2|FLII_HUMAN	RA vs HC	0.0509449	0.989652	0.0133807	Non-significant	Non-Specific	Immunogenic	-	-
SPAIDHsaPro09862	sp|Q13045-3|FLII_HUMAN	RA vs HC	0.0509449	0.989652	0.0133807	Non-significant	Non-Specific	Immunogenic	-	-
SPAIDHsaPro05667	sp|P23229|ITA6_HUMAN	RA vs HC	8.17178	0.22877	1.31032	Non-significant	Non-Specific	Immunogenic	-	-
SPAIDHsaPro05660	sp|P23229-2|ITA6_HUMAN	RA vs HC	8.17178	0.22877	1.31032	Non-significant	Non-Specific	Immunogenic	-	-
SPAIDHsaPro05661	sp|P23229-3|ITA6_HUMAN	RA vs HC	8.17178	0.22877	1.31032	Non-significant	Non-Specific	Immunogenic	-	-
SPAIDHsaPro05662	sp|P23229-4|ITA6_HUMAN	RA vs HC	8.17178	0.22877	1.31032	Non-significant	Non-Specific	Immunogenic	-	-
SPAIDHsaPro05663	sp|P23229-5|ITA6_HUMAN	RA vs HC	8.17178	0.22877	1.31032	Non-significant	Non-Specific	Immunogenic	-	-
SPAIDHsaPro05664	sp|P23229-6|ITA6_HUMAN	RA vs HC	8.17178	0.22877	1.31032	Non-significant	Non-Specific	Immunogenic	-	-
SPAIDHsaPro05666	sp|P23229-9|ITA6_HUMAN	RA vs HC	8.17178	0.22877	1.31032	Non-significant	Non-Specific	Immunogenic	-	-
SPAIDHsaPro00068	sp|A0A0C4DH35|HV335_HUMAN	RA vs HC	9.16615	0.254327	1.23086	Non-significant	Non-Specific	Non-immunogenic	-	-
SPAIDHsaPro08588	sp|P67936|TPM4_HUMAN	RA vs HC	-0.288006	0.964372	-0.0460914	Non-significant	Non-Specific	Non-immunogenic	-	-
SPAIDHsaPro08739	sp|P80723|BASP1_HUMAN	RA vs HC	10.1162	0.0751037	2.04513	Non-significant	Non-Specific	Non-immunogenic	-	-
SPAIDHsaPro15478	sp|Q8N392|RHG18_HUMAN	RA vs HC	3.00184	0.580636	0.576179	Non-significant	Non-Specific	Immunogenic	-	-
SPAIDHsaPro15477	sp|Q8N392-2|RHG18_HUMAN	RA vs HC	3.00184	0.580636	0.576179	Non-significant	Non-Specific	Immunogenic	-	-
SPAIDHsaPro17694	sp|Q96C24|SYTL4_HUMAN	RA vs HC	3.93896	0.598498	0.548235	Non-significant	Non-Specific	Immunogenic	-	-
SPAIDHsaPro01370	sp|O43390|HNRPR_HUMAN	RA vs HC	10.2219	0.0627542	2.16061	Non-significant	Non-Specific	Immunogenic	SKRRQTNNQQNWGSQPI	-
SPAIDHsaPro01367	sp|O43390-2|HNRPR_HUMAN	RA vs HC	10.2219	0.0627542	2.16061	Non-significant	Non-Specific	Immunogenic	SKRRQTNNQQNWGSQPI	-
SPAIDHsaPro01368	sp|O43390-3|HNRPR_HUMAN	RA vs HC	10.2219	0.0627542	2.16061	Non-significant	Non-Specific	Immunogenic	SKRRQTNNQQNWGSQPI	-
SPAIDHsaPro24379	sp|Q9Y5S2|MRCKB_HUMAN	RA vs HC	-3.46147	0.373901	-1	Non-significant	Non-Specific	Immunogenic	-	-
SPAIDHsaPro10329	sp|Q13642-1|FHL1_HUMAN	RA vs HC	9.35479	0.258807	1.21794	Non-significant	Non-Specific	Non-immunogenic	-	-
SPAIDHsaPro10331	sp|Q13642-4|FHL1_HUMAN	RA vs HC	9.35479	0.258807	1.21794	Non-significant	Non-Specific	Non-immunogenic	-	-
SPAIDHsaPro10332	sp|Q13642-5|FHL1_HUMAN	RA vs HC	9.35479	0.258807	1.21794	Non-significant	Non-Specific	Non-immunogenic	-	-
SPAIDHsaPro09509	sp|Q08426|ECHP_HUMAN	RA vs HC	-3.94322	0.373901	-1	Non-significant	Non-Specific	Immunogenic	-	-
SPAIDHsaPro14785	sp|Q86YB7|ECHD2_HUMAN	RA vs HC	5.21186	0.302646	1.10208	Non-significant	Non-Specific	Immunogenic	-	-
SPAIDHsaPro04168	sp|P09914|IFIT1_HUMAN	RA vs HC	-0.507227	0.92565	-0.0963573	Non-significant	Non-Specific	Immunogenic	-	-
SPAIDHsaPro04167	sp|P09914-2|IFIT1_HUMAN	RA vs HC	-0.507227	0.92565	-0.0963573	Non-significant	Non-Specific	Immunogenic	-	-
SPAIDHsaPro10018	sp|Q13325|IFIT5_HUMAN	RA vs HC	-0.507227	0.92565	-0.0963573	Non-significant	Non-Specific	Immunogenic	-	-
SPAIDHsaPro10017	sp|Q13325-2|IFIT5_HUMAN	RA vs HC	-0.507227	0.92565	-0.0963573	Non-significant	Non-Specific	Immunogenic	-	-
SPAIDHsaPro01521	sp|O43633|CHM2A_HUMAN	RA vs HC	0.173055	0.979643	0.0263258	Non-significant	Non-Specific	Non-immunogenic	-	-
SPAIDHsaPro18617	sp|Q96QH2|PRAM_HUMAN	RA vs HC	10.8564	0.0536419	2.26424	Non-significant	Non-Specific	Immunogenic	-	-
SPAIDHsaPro19097	sp|Q99986|VRK1_HUMAN	RA vs HC	13.4436	0.0149162	4.02362	Non-significant	Non-Specific	Immunogenic	-	-
SPAIDHsaPro12805	sp|Q66K74|MAP1S_HUMAN	RA vs HC	9.92938	0.068346	2.10555	Non-significant	Non-Specific	Immunogenic	-	-
SPAIDHsaPro12804	sp|Q66K74-2|MAP1S_HUMAN	RA vs HC	9.92938	0.068346	2.10555	Non-significant	Non-Specific	Immunogenic	-	-
SPAIDHsaPro11083	sp|Q15233|NONO_HUMAN	RA vs HC	11.2882	0.0556705	2.24419	Non-significant	Non-Specific	Immunogenic	NLPQYVSNELLEEAFSVFGQVER	-
SPAIDHsaPro11082	sp|Q15233-2|NONO_HUMAN	RA vs HC	11.2882	0.0556705	2.24419	Non-significant	Non-Specific	Immunogenic	NLPQYVSNELLEEAFSVFGQVER	-
SPAIDHsaPro25734	NonC|URS000261800D_9606_ORF10_frame3	RA vs HC	6.60387	0.308774	1.08735	Non-significant	Non-Specific	Non-immunogenic	FVRFDSDAASPR,DDTQFVRFDSDAASPR,VDDTQFVRFDSDAASPR,VDDTQFVRFDSDAASPRGEPR,DLRSWTAADTAAQITQ,DTQFVRFDSDAASPR,EDLRSWTAADTAAQITQR,RSWTAADTAAQITQ,VDDTQFVRFDSDAASPRG	-
SPAIDHsaPro25736	NonC|URS000261800D_9606_ORF8_frame3	RA vs HC	6.60387	0.308774	1.08735	Non-significant	Non-Specific	Non-immunogenic	FVRFDSDAASPR,DDTQFVRFDSDAASPR,VDDTQFVRFDSDAASPR,VDDTQFVRFDSDAASPRGEPR,DLRSWTAADTAAQITQ,DTQFVRFDSDAASPR,EDLRSWTAADTAAQITQR,RSWTAADTAAQITQ,VDDTQFVRFDSDAASPRG	-
SPAIDHsaPro25737	NonC|URS000261800D_9606_ORF9_frame3	RA vs HC	6.60387	0.308774	1.08735	Non-significant	Non-Specific	Non-immunogenic	FVRFDSDAASPR,DDTQFVRFDSDAASPR,VDDTQFVRFDSDAASPR,VDDTQFVRFDSDAASPRGEPR,DLRSWTAADTAAQITQ,DTQFVRFDSDAASPR,EDLRSWTAADTAAQITQR,RSWTAADTAAQITQ,VDDTQFVRFDSDAASPRG	-
SPAIDHsaPro25735	NonC|URS000261800D_9606_ORF11_frame3	RA vs HC	6.60387	0.308774	1.08735	Non-significant	Non-Specific	Non-immunogenic	DLRSWTAADTAAQITQ,EDLRSWTAADTAAQITQR,RSWTAADTAAQITQ	-
SPAIDHsaPro03535	sp|P03956|MMP1_HUMAN	RA vs HC	8.82666	0.172377	1.50004	Non-significant	Non-Specific	Immunogenic	-	GVVSHSFPATLETQE
SPAIDHsaPro17514	sp|Q969X2|SIA7F_HUMAN	RA vs HC	-0.119613	0.979443	-0.0265851	Non-significant	Non-Specific	Immunogenic	-	-
SPAIDHsaPro17512	sp|Q969X2-2|SIA7F_HUMAN	RA vs HC	-0.119613	0.979443	-0.0265851	Non-significant	Non-Specific	Immunogenic	-	-
SPAIDHsaPro17513	sp|Q969X2-3|SIA7F_HUMAN	RA vs HC	-0.119613	0.979443	-0.0265851	Non-significant	Non-Specific	Immunogenic	-	-
SPAIDHsaPro04315	sp|P10124|SRGN_HUMAN	RA vs HC	9.53452	0.203661	1.39626	Non-significant	Non-Specific	Non-immunogenic	-	-
SPAIDHsaPro08148	sp|P56381|ATP5E_HUMAN	RA vs HC	-0.628504	0.893576	-0.138263	Non-significant	Non-Specific	Non-immunogenic	-	-
SPAIDHsaPro12642	sp|Q5VTU8|AT5EL_HUMAN	RA vs HC	-0.628504	0.893576	-0.138263	Non-significant	Non-Specific	Non-immunogenic	-	-
SPAIDHsaPro11156	sp|Q15389|ANGP1_HUMAN	RA vs HC	6.46827	0.257484	1.22175	Non-significant	Non-Specific	Immunogenic	-	-
SPAIDHsaPro11155	sp|Q15389-2|ANGP1_HUMAN	RA vs HC	6.46827	0.257484	1.22175	Non-significant	Non-Specific	Immunogenic	-	-
SPAIDHsaPro08362	sp|P61254|RL26_HUMAN	RA vs HC	-8.44438	0.177856	-1.63276	Non-significant	Non-Specific	Immunogenic	-	-
SPAIDHsaPro23517	sp|Q9UNX3|RL26L_HUMAN	RA vs HC	-8.44438	0.177856	-1.63276	Non-significant	Non-Specific	Immunogenic	-	-
SPAIDHsaPro09480	sp|Q08211|DHX9_HUMAN	RA vs HC	4.10633	0.551882	0.621983	Non-significant	Non-Specific	Immunogenic	-	-
SPAIDHsaPro03421	sp|P01889|HLAB_HUMAN	RA vs HC	4.67959	0.466769	0.76881	Non-significant	Non-Specific	Immunogenic	FVRFDSDAASPR,DDTQFVRFDSDAASPR,VDDTQFVRFDSDAASPR,DLRSWTAADTAAQITQ,DTQFVRFDSDAASPR,EDLRSWTAADTAAQITQR,RSWTAADTAAQITQ,VDDTQFVRFDSDAASPREEP	-
SPAIDHsaPro00951	sp|O14950|ML12B_HUMAN	RA vs HC	12.3425	0.0812641	1.99466	Non-significant	Non-Specific	Immunogenic	-	-
SPAIDHsaPro05231	sp|P19105|ML12A_HUMAN	RA vs HC	12.3425	0.0812641	1.99466	Non-significant	Non-Specific	Immunogenic	-	-
SPAIDHsaPro04798	sp|P15144|AMPN_HUMAN	RA vs HC	-0.0990534	0.985933	-0.0181906	Non-significant	Non-Specific	Immunogenic	INDAFNLASAHKVPV	-
SPAIDHsaPro05269	sp|P19525|E2AK2_HUMAN	RA vs HC	7.22806	0.241783	1.26826	Non-significant	Non-Specific	Immunogenic	-	-
SPAIDHsaPro05268	sp|P19525-2|E2AK2_HUMAN	RA vs HC	7.22806	0.241783	1.26826	Non-significant	Non-Specific	Immunogenic	-	-
SPAIDHsaPro16822	sp|Q8WW52|F151A_HUMAN	RA vs HC	-4.54907	0.373901	-1	Non-significant	Non-Specific	Immunogenic	-	-
SPAIDHsaPro16821	sp|Q8WW52-2|F151A_HUMAN	RA vs HC	-4.54907	0.373901	-1	Non-significant	Non-Specific	Immunogenic	-	-
SPAIDHsaPro08917	sp|Q00839|HNRPU_HUMAN	RA vs HC	9.34448	0.0618644	2.1699	Non-significant	Non-Specific	Immunogenic	-	-
SPAIDHsaPro08916	sp|Q00839-2|HNRPU_HUMAN	RA vs HC	9.34448	0.0618644	2.1699	Non-significant	Non-Specific	Immunogenic	-	-
SPAIDHsaPro09483	sp|Q08257|QOR_HUMAN	RA vs HC	4.11851	0.512235	0.687922	Non-significant	Non-Specific	Immunogenic	-	-
SPAIDHsaPro09481	sp|Q08257-2|QOR_HUMAN	RA vs HC	4.11851	0.512235	0.687922	Non-significant	Non-Specific	Immunogenic	-	-
SPAIDHsaPro04041	sp|P08621|RU17_HUMAN	RA vs HC	8.7761	0.182202	1.48146	Non-significant	Non-Specific	Immunogenic	-	RIHMVYSKRSGKPRGYAFIEY
SPAIDHsaPro04038	sp|P08621-2|RU17_HUMAN	RA vs HC	8.7761	0.182202	1.48146	Non-significant	Non-Specific	Immunogenic	-	RIHMVYSKRSGKPRGYAFIEY
SPAIDHsaPro04039	sp|P08621-3|RU17_HUMAN	RA vs HC	8.7761	0.182202	1.48146	Non-significant	Non-Specific	Immunogenic	-	RIHMVYSKRSGKPRGYAFIEY
SPAIDHsaPro23515	sp|Q9UNW1|MINP1_HUMAN	RA vs HC	8.67204	0.211718	1.36718	Non-significant	Non-Specific	Immunogenic	-	-
SPAIDHsaPro17592	sp|Q96AQ6|PBIP1_HUMAN	RA vs HC	2.41006	0.623434	0.510671	Non-significant	Non-Specific	Non-immunogenic	-	-
SPAIDHsaPro17590	sp|Q96AQ6-2|PBIP1_HUMAN	RA vs HC	2.41006	0.623434	0.510671	Non-significant	Non-Specific	Non-immunogenic	-	-
SPAIDHsaPro04600	sp|P12956|XRCC6_HUMAN	RA vs HC	12.5022	0.0619557	2.17053	Non-significant	Non-Specific	Immunogenic	-	-
SPAIDHsaPro08375	sp|P61353|RL27_HUMAN	RA vs HC	6.40897	0.272223	1.18064	Non-significant	Non-Specific	Immunogenic	-	-
SPAIDHsaPro05628	sp|P22749|GNLY_HUMAN	RA vs HC	6.81382	0.25199	1.23771	Non-significant	Non-Specific	Non-immunogenic	-	-
SPAIDHsaPro05627	sp|P22749-2|GNLY_HUMAN	RA vs HC	6.81382	0.25199	1.23771	Non-significant	Non-Specific	Non-immunogenic	-	-
SPAIDHsaPro05297	sp|P19883|FST_HUMAN	RA vs HC	3.88065	0.561823	0.605949	Non-significant	Non-Specific	Non-immunogenic	-	-
SPAIDHsaPro05296	sp|P19883-2|FST_HUMAN	RA vs HC	3.88065	0.561823	0.605949	Non-significant	Non-Specific	Non-immunogenic	-	-
SPAIDHsaPro04516	sp|P11712|CP2C9_HUMAN	RA vs HC	-0.430045	0.941043	-0.0763422	Non-significant	Non-Specific	Non-immunogenic	-	-
SPAIDHsaPro19552	sp|Q9BVC6|TM109_HUMAN	RA vs HC	7.93703	0.234977	1.28946	Non-significant	Non-Specific	Immunogenic	-	-
SPAIDHsaPro05650	sp|P23142-4|FBLN1_HUMAN	RA vs HC	10.8646	0.126715	1.89856	Non-significant	Non-Specific	Immunogenic	-	-
SPAIDHsaPro17674	sp|Q96BX8|MOB3A_HUMAN	RA vs HC	15.3855	0.014174	4.14095	Non-significant	Non-Specific	Non-immunogenic	-	-
SPAIDHsaPro11571	sp|Q16822|PCKGM_HUMAN	RA vs HC	-0.313164	0.958984	-0.0530705	Non-significant	Non-Specific	Immunogenic	-	-
SPAIDHsaPro14034	sp|Q7L9L4|MOB1B_HUMAN	RA vs HC	5.95829	0.267514	1.19352	Non-significant	Non-Specific	Immunogenic	-	-
SPAIDHsaPro14033	sp|Q7L9L4-2|MOB1B_HUMAN	RA vs HC	5.95829	0.267514	1.19352	Non-significant	Non-Specific	Immunogenic	-	-
SPAIDHsaPro20792	sp|Q9H8S9|MOB1A_HUMAN	RA vs HC	5.95829	0.267514	1.19352	Non-significant	Non-Specific	Immunogenic	-	-
SPAIDHsaPro07400	sp|P49767|VEGFC_HUMAN	RA vs HC	6.96563	0.233135	1.29535	Non-significant	Non-Specific	Immunogenic	-	-
SPAIDHsaPro01067	sp|O15127|SCAM2_HUMAN	RA vs HC	2.13888	0.653992	0.465494	Non-significant	Non-Specific	Immunogenic	-	-
SPAIDHsaPro23920	sp|Q9Y2S6|TMA7_HUMAN	RA vs HC	6.95842	0.241947	1.26782	Non-significant	Non-Specific	Non-immunogenic	-	-
SPAIDHsaPro02925	sp|O95379|TFIP8_HUMAN	RA vs HC	10.8238	0.0631757	2.1564	Non-significant	Non-Specific	Immunogenic	-	-
SPAIDHsaPro02002	sp|O60911|CATL2_HUMAN	RA vs HC	5.94283	0.281435	1.15609	Non-significant	Non-Specific	Non-immunogenic	-	-
SPAIDHsaPro05065	sp|P17096|HMGA1_HUMAN	RA vs HC	8.12261	0.235548	1.28774	Non-significant	Non-Specific	Non-immunogenic	-	-
SPAIDHsaPro05063	sp|P17096-2|HMGA1_HUMAN	RA vs HC	8.12261	0.235548	1.28774	Non-significant	Non-Specific	Non-immunogenic	-	-
SPAIDHsaPro05064	sp|P17096-3|HMGA1_HUMAN	RA vs HC	8.12261	0.235548	1.28774	Non-significant	Non-Specific	Non-immunogenic	-	-
SPAIDHsaPro10786	sp|Q14697|GANAB_HUMAN	RA vs HC	6.08711	0.353261	0.985475	Non-significant	Non-Specific	Immunogenic	-	-
SPAIDHsaPro10784	sp|Q14697-2|GANAB_HUMAN	RA vs HC	6.08711	0.353261	0.985475	Non-significant	Non-Specific	Immunogenic	-	-
SPAIDHsaPro06256	sp|P31327|CPSM_HUMAN	RA vs HC	1.12789	0.867841	0.172261	Non-significant	Non-Specific	Immunogenic	-	-
SPAIDHsaPro06255	sp|P31327-3|CPSM_HUMAN	RA vs HC	1.12789	0.867841	0.172261	Non-significant	Non-Specific	Immunogenic	-	-
SPAIDHsaPro16470	sp|Q8TD55|PKHO2_HUMAN	RA vs HC	3.43254	0.596271	0.551635	Non-significant	Non-Specific	Immunogenic	-	-
SPAIDHsaPro24092	sp|Q9Y3U8|RL36_HUMAN	RA vs HC	7.79342	0.248506	1.24804	Non-significant	Non-Specific	Immunogenic	-	-
SPAIDHsaPro13903	sp|Q76LX8|ATS13_HUMAN	RA vs HC	7.77176	0.196762	1.40977	Non-significant	Non-Specific	Immunogenic	-	-
SPAIDHsaPro13900	sp|Q76LX8-2|ATS13_HUMAN	RA vs HC	7.77176	0.196762	1.40977	Non-significant	Non-Specific	Immunogenic	-	-
SPAIDHsaPro10727	sp|Q14644|RASA3_HUMAN	RA vs HC	5.95358	0.339812	1.01516	Non-significant	Non-Specific	Immunogenic	-	-
SPAIDHsaPro10726	sp|Q14644-2|RASA3_HUMAN	RA vs HC	5.95358	0.339812	1.01516	Non-significant	Non-Specific	Immunogenic	-	-
SPAIDHsaPro08776	sp|P82979|SARNP_HUMAN	RA vs HC	-0.253862	0.964047	-0.0465121	Non-significant	Non-Specific	Non-immunogenic	-	-
SPAIDHsaPro23727	sp|Q9Y237|PIN4_HUMAN	RA vs HC	7.21822	0.233209	1.29589	Non-significant	Non-Specific	Immunogenic	-	-
SPAIDHsaPro23725	sp|Q9Y237-2|PIN4_HUMAN	RA vs HC	7.21822	0.233209	1.29589	Non-significant	Non-Specific	Immunogenic	-	-
SPAIDHsaPro04657	sp|P13674|P4HA1_HUMAN	RA vs HC	3.10407	0.521086	0.672867	Non-significant	Non-Specific	Immunogenic	DTYNLDTDTISKG	-
SPAIDHsaPro04655	sp|P13674-2|P4HA1_HUMAN	RA vs HC	3.10407	0.521086	0.672867	Non-significant	Non-Specific	Immunogenic	DTYNLDTDTISKG	-
SPAIDHsaPro04656	sp|P13674-3|P4HA1_HUMAN	RA vs HC	3.10407	0.521086	0.672867	Non-significant	Non-Specific	Immunogenic	DTYNLDTDTISKG	-
SPAIDHsaPro03694	sp|P05121|PAI1_HUMAN	RA vs HC	3.73684	0.620795	0.514556	Non-significant	Non-Specific	Immunogenic	-	-
SPAIDHsaPro20795	sp|Q9H8W4|PKHF2_HUMAN	RA vs HC	3.70043	0.564629	0.601467	Non-significant	Non-Specific	Immunogenic	-	-
SPAIDHsaPro03853	sp|P07203|GPX1_HUMAN	RA vs HC	5.99954	0.244949	1.25902	Non-significant	Non-Specific	Immunogenic	-	-
SPAIDHsaPro04778	sp|P14866|HNRPL_HUMAN	RA vs HC	0.167205	0.971012	0.0374941	Non-significant	Non-Specific	Immunogenic	QRQPPLLGDHPAEYGGP	-
SPAIDHsaPro04777	sp|P14866-2|HNRPL_HUMAN	RA vs HC	0.167205	0.971012	0.0374941	Non-significant	Non-Specific	Immunogenic	QRQPPLLGDHPAEYGGP	-
SPAIDHsaPro10159	sp|Q13464|ROCK1_HUMAN	RA vs HC	11.3847	0.0598428	2.19231	Non-significant	Non-Specific	Immunogenic	-	-
SPAIDHsaPro01470	sp|O43516|WIPF1_HUMAN	RA vs HC	13.2199	0.0124383	4.23205	Non-significant	Non-Specific	Immunogenic	-	-
SPAIDHsaPro01468	sp|O43516-3|WIPF1_HUMAN	RA vs HC	13.2199	0.0124383	4.23205	Non-significant	Non-Specific	Immunogenic	-	-
SPAIDHsaPro01469	sp|O43516-4|WIPF1_HUMAN	RA vs HC	13.2199	0.0124383	4.23205	Non-significant	Non-Specific	Immunogenic	-	-
SPAIDHsaPro07068	sp|P46777|RL5_HUMAN	RA vs HC	-3.82628	0.50877	-0.693858	Non-significant	Non-Specific	Immunogenic	-	-
SPAIDHsaPro09403	sp|Q07020|RL18_HUMAN	RA vs HC	6.25446	0.275316	1.17228	Non-significant	Non-Specific	Immunogenic	-	-
SPAIDHsaPro09402	sp|Q07020-2|RL18_HUMAN	RA vs HC	6.25446	0.275316	1.17228	Non-significant	Non-Specific	Immunogenic	-	-
SPAIDHsaPro13875	sp|Q71UI9-3|H2AV_HUMAN	RA vs HC	10.5609	0.0590412	2.20082	Non-significant	Non-Specific	Non-immunogenic	-	-
SPAIDHsaPro13876	sp|Q71UI9-4|H2AV_HUMAN	RA vs HC	10.5609	0.0590412	2.20082	Non-significant	Non-Specific	Immunogenic	-	-
SPAIDHsaPro24432	sp|Q9Y613|FHOD1_HUMAN	RA vs HC	14.2028	0.0442631	2.41182	Non-significant	Non-Specific	Immunogenic	-	-
SPAIDHsaPro11026	sp|Q15084|PDIA6_HUMAN	RA vs HC	3.30835	0.549046	0.626555	Non-significant	Non-Specific	Immunogenic	-	-
SPAIDHsaPro11022	sp|Q15084-2|PDIA6_HUMAN	RA vs HC	3.30835	0.549046	0.626555	Non-significant	Non-Specific	Immunogenic	-	-
SPAIDHsaPro11023	sp|Q15084-3|PDIA6_HUMAN	RA vs HC	3.30835	0.549046	0.626555	Non-significant	Non-Specific	Immunogenic	-	-
SPAIDHsaPro11024	sp|Q15084-4|PDIA6_HUMAN	RA vs HC	3.30835	0.549046	0.626555	Non-significant	Non-Specific	Immunogenic	-	-
SPAIDHsaPro11025	sp|Q15084-5|PDIA6_HUMAN	RA vs HC	3.30835	0.549046	0.626555	Non-significant	Non-Specific	Immunogenic	-	-
SPAIDHsaPro19007	sp|Q99729-2|ROAA_HUMAN	RA vs HC	7.46424	0.218103	1.34517	Non-significant	Non-Specific	Immunogenic	-	-
SPAIDHsaPro19008	sp|Q99729-3|ROAA_HUMAN	RA vs HC	7.46424	0.218103	1.34517	Non-significant	Non-Specific	Immunogenic	-	-
SPAIDHsaPro00540	sp|O00299|CLIC1_HUMAN	RA vs HC	8.29791	0.237033	1.28296	Non-significant	Non-Specific	Immunogenic	-	-
SPAIDHsaPro04620	sp|P13497|BMP1_HUMAN	RA vs HC	6.79988	0.288819	1.13769	Non-significant	Non-Specific	Non-immunogenic	-	-
SPAIDHsaPro05812	sp|P24821|TENA_HUMAN	RA vs HC	7.82682	0.195047	1.42903	Non-significant	Non-Specific	Immunogenic	SPKEVIFSDITENSATV,SPSTHYTAKIQALNGPL,VDNLLVSDATPDGFR	EPVSGSFTTALDGPS,LLSRLEELENLVSSL,GLEMQFRVPGDQTST,SLHIVKNNTRGPGLK,IKDVPGDRTTIDLTE,SYRIKYAPISGGDHA,HYTITIRGVTQDFST,ATPYRVSIYGVIRGY,KLELRGLITGIGYEV,VSLISRRGDMSSNPA,QGQYELRVDLRDHGE,PDGFRLSWTADEGVF,FDRYRLNYSLPTGQW,VESFRITYVPITGGT,LARWQPAIATVDSYV,TKPLRAEIVTEAEPE,SMAYHNGRSFSTFDK,DRYRLNYSLPTG
SPAIDHsaPro05807	sp|P24821-2|TENA_HUMAN	RA vs HC	7.82682	0.195047	1.42903	Non-significant	Non-Specific	Immunogenic	SPKEVIFSDITENSATV,SPSTHYTAKIQALNGPL,VDNLLVSDATPDGFR	EPVSGSFTTALDGPS,LLSRLEELENLVSSL,GLEMQFRVPGDQTST,SLHIVKNNTRGPGLK,IKDVPGDRTTIDLTE,SYRIKYAPISGGDHA,VSLISRRGDMSSNPA,QGQYELRVDLRDHGE,PDGFRLSWTADEGVF,FDRYRLNYSLPTGQW,VESFRITYVPITGGT,LARWQPAIATVDSYV,SMAYHNGRSFSTFDK,DRYRLNYSLPTG
SPAIDHsaPro05808	sp|P24821-3|TENA_HUMAN	RA vs HC	7.82682	0.195047	1.42903	Non-significant	Non-Specific	Immunogenic	SPKEVIFSDITENSATV,SPSTHYTAKIQALNGPL,VDNLLVSDATPDGFR	EPVSGSFTTALDGPS,LLSRLEELENLVSSL,GLEMQFRVPGDQTST,SLHIVKNNTRGPGLK,IKDVPGDRTTIDLTE,SYRIKYAPISGGDHA,KLELRGLITGIGYEV,VSLISRRGDMSSNPA,QGQYELRVDLRDHGE,PDGFRLSWTADEGVF,FDRYRLNYSLPTGQW,VESFRITYVPITGGT,LARWQPAIATVDSYV,TKPLRAEIVTEAEPE,SMAYHNGRSFSTFDK,DRYRLNYSLPTG
SPAIDHsaPro05809	sp|P24821-4|TENA_HUMAN	RA vs HC	7.82682	0.195047	1.42903	Non-significant	Non-Specific	Immunogenic	SPKEVIFSDITENSATV,SPSTHYTAKIQALNGPL,VDNLLVSDATPDGFR	EPVSGSFTTALDGPS,LLSRLEELENLVSSL,GLEMQFRVPGDQTST,SLHIVKNNTRGPGLK,IKDVPGDRTTIDLTE,SYRIKYAPISGGDHA,HYTITIRGVTQDFST,ATPYRVSIYGVIRGY,VSLISRRGDMSSNPA,QGQYELRVDLRDHGE,PDGFRLSWTADEGVF,FDRYRLNYSLPTGQW,VESFRITYVPITGGT,LARWQPAIATVDSYV,SMAYHNGRSFSTFDK,DRYRLNYSLPTG
SPAIDHsaPro05810	sp|P24821-5|TENA_HUMAN	RA vs HC	7.82682	0.195047	1.42903	Non-significant	Non-Specific	Immunogenic	SPKEVIFSDITENSATV,SPSTHYTAKIQALNGPL,VDNLLVSDATPDGFR	EPVSGSFTTALDGPS,LLSRLEELENLVSSL,GLEMQFRVPGDQTST,SLHIVKNNTRGPGLK,IKDVPGDRTTIDLTE,SYRIKYAPISGGDHA,VSLISRRGDMSSNPA,QGQYELRVDLRDHGE,PDGFRLSWTADEGVF,FDRYRLNYSLPTGQW,VESFRITYVPITGGT,LARWQPAIATVDSYV,SMAYHNGRSFSTFDK,DRYRLNYSLPTG
SPAIDHsaPro05811	sp|P24821-6|TENA_HUMAN	RA vs HC	7.82682	0.195047	1.42903	Non-significant	Non-Specific	Immunogenic	SPKEVIFSDITENSATV,SPSTHYTAKIQALNGPL	EPVSGSFTTALDGPS,LLSRLEELENLVSSL,GLEMQFRVPGDQTST,SLHIVKNNTRGPGLK,IKDVPGDRTTIDLTE,SYRIKYAPISGGDHA,VSLISRRGDMSSNPA,QGQYELRVDLRDHGE,FDRYRLNYSLPTGQW,VESFRITYVPITGGT,LARWQPAIATVDSYV,SMAYHNGRSFSTFDK,DRYRLNYSLPTG
SPAIDHsaPro05905	sp|P26572|MGAT1_HUMAN	RA vs HC	8.79625	0.20843	1.37893	Non-significant	Non-Specific	Immunogenic	-	-
SPAIDHsaPro07462	sp|P49914|MTHFS_HUMAN	RA vs HC	8.27941	0.189384	1.45159	Non-significant	Non-Specific	Non-immunogenic	-	-
SPAIDHsaPro07461	sp|P49914-2|MTHFS_HUMAN	RA vs HC	8.27941	0.189384	1.45159	Non-significant	Non-Specific	Non-immunogenic	-	-
SPAIDHsaPro05448	sp|P21291|CSRP1_HUMAN	RA vs HC	7.5851	0.241509	1.26911	Non-significant	Non-Specific	Non-immunogenic	-	-
SPAIDHsaPro05517	sp|P21810|PGS1_HUMAN	RA vs HC	14.1768	0.0270893	3.14926	Non-significant	Non-Specific	Immunogenic	-	-
SPAIDHsaPro04595	sp|P12931|SRC_HUMAN	RA vs HC	7.02688	0.284627	1.14829	Non-significant	Non-Specific	Immunogenic	-	-
SPAIDHsaPro04593	sp|P12931-2|SRC_HUMAN	RA vs HC	7.02688	0.284627	1.14829	Non-significant	Non-Specific	Immunogenic	-	-
SPAIDHsaPro04594	sp|P12931-3|SRC_HUMAN	RA vs HC	7.02688	0.284627	1.14829	Non-significant	Non-Specific	Immunogenic	-	-
SPAIDHsaPro00304	sp|A6NKL6|T200C_HUMAN	RA vs HC	-0.0677514	0.99289	-0.00919382	Non-significant	Non-Specific	Non-immunogenic	-	-
SPAIDHsaPro04891	sp|P15880|RS2_HUMAN	RA vs HC	4.64998	0.52596	0.664664	Non-significant	Non-Specific	Immunogenic	-	-
SPAIDHsaPro03554	sp|P04083|ANXA1_HUMAN	RA vs HC	9.12097	0.0659994	2.12833	Non-significant	Non-Specific	Immunogenic	IKAAYLQETGKPLDET	-
SPAIDHsaPro17637	sp|Q96B97|SH3K1_HUMAN	RA vs HC	14.4243	0.0130795	3.97522	Non-significant	Non-Specific	Immunogenic	-	-
SPAIDHsaPro04419	sp|P11171|EPB41_HUMAN	RA vs HC	9.12274	0.208398	1.37912	Non-significant	Non-Specific	Immunogenic	-	-
SPAIDHsaPro04413	sp|P11171-2|EPB41_HUMAN	RA vs HC	9.12274	0.208398	1.37912	Non-significant	Non-Specific	Immunogenic	-	-
SPAIDHsaPro04414	sp|P11171-3|EPB41_HUMAN	RA vs HC	9.12274	0.208398	1.37912	Non-significant	Non-Specific	Immunogenic	-	-
SPAIDHsaPro04415	sp|P11171-4|EPB41_HUMAN	RA vs HC	9.12274	0.208398	1.37912	Non-significant	Non-Specific	Immunogenic	-	-
SPAIDHsaPro04416	sp|P11171-5|EPB41_HUMAN	RA vs HC	9.12274	0.208398	1.37912	Non-significant	Non-Specific	Immunogenic	-	-
SPAIDHsaPro04417	sp|P11171-6|EPB41_HUMAN	RA vs HC	9.12274	0.208398	1.37912	Non-significant	Non-Specific	Immunogenic	-	-
SPAIDHsaPro04418	sp|P11171-7|EPB41_HUMAN	RA vs HC	9.12274	0.208398	1.37912	Non-significant	Non-Specific	Immunogenic	-	-
SPAIDHsaPro08736	sp|P80404|GABT_HUMAN	RA vs HC	8.30167	0.259363	1.21636	Non-significant	Non-Specific	Immunogenic	-	-
SPAIDHsaPro19502	sp|Q9BUP3|HTAI2_HUMAN	RA vs HC	7.03586	0.231621	1.30027	Non-significant	Non-Specific	Non-immunogenic	-	-
SPAIDHsaPro19501	sp|Q9BUP3-3|HTAI2_HUMAN	RA vs HC	7.03586	0.231621	1.30027	Non-significant	Non-Specific	Immunogenic	-	-
SPAIDHsaPro03984	sp|P08238|HS90B_HUMAN	RA vs HC	-0.0163288	0.997192	-0.0036307	Non-significant	Non-Specific	Immunogenic	HLEINPDHPIVETLR,KELKIDIIPNPQERT	-
SPAIDHsaPro06610	sp|P36542|ATPG_HUMAN	RA vs HC	-4.31239	0.373901	-1	Non-significant	Non-Specific	Immunogenic	-	-
SPAIDHsaPro06609	sp|P36542-2|ATPG_HUMAN	RA vs HC	-4.31239	0.373901	-1	Non-significant	Non-Specific	Immunogenic	-	-
SPAIDHsaPro09137	sp|Q02878|RL6_HUMAN	RA vs HC	3.31482	0.58826	0.563928	Non-significant	Non-Specific	Immunogenic	ALTNGIYPHKLVF	-
SPAIDHsaPro15135	sp|Q8IXL6|FA20C_HUMAN	RA vs HC	3.16315	0.530221	0.657545	Non-significant	Non-Specific	Immunogenic	-	-
SPAIDHsaPro09374	sp|Q06481|APLP2_HUMAN	RA vs HC	2.95346	0.594625	0.554452	Non-significant	Non-Specific	Immunogenic	-	-
SPAIDHsaPro09369	sp|Q06481-2|APLP2_HUMAN	RA vs HC	2.95346	0.594625	0.554452	Non-significant	Non-Specific	Immunogenic	-	-
SPAIDHsaPro09370	sp|Q06481-3|APLP2_HUMAN	RA vs HC	2.95346	0.594625	0.554452	Non-significant	Non-Specific	Immunogenic	-	-
SPAIDHsaPro09371	sp|Q06481-4|APLP2_HUMAN	RA vs HC	2.95346	0.594625	0.554452	Non-significant	Non-Specific	Immunogenic	-	-
SPAIDHsaPro09372	sp|Q06481-5|APLP2_HUMAN	RA vs HC	2.95346	0.594625	0.554452	Non-significant	Non-Specific	Immunogenic	-	-
SPAIDHsaPro09373	sp|Q06481-6|APLP2_HUMAN	RA vs HC	2.95346	0.594625	0.554452	Non-significant	Non-Specific	Immunogenic	-	-
SPAIDHsaPro07690	sp|P51858|HDGF_HUMAN	RA vs HC	12.8994	0.0477078	2.35999	Non-significant	Non-Specific	Immunogenic	-	-
SPAIDHsaPro20378	sp|Q9H2K8|TAOK3_HUMAN	RA vs HC	9.27617	0.0530404	2.2712	Non-significant	Non-Specific	Immunogenic	-	-
SPAIDHsaPro05032	sp|P16662|UD2B7_HUMAN	RA vs HC	6.45912	0.223557	1.32663	Non-significant	Non-Specific	Non-immunogenic	-	-
SPAIDHsaPro00487	sp|O00186|STXB3_HUMAN	RA vs HC	3.06936	0.575888	0.583634	Non-significant	Non-Specific	Immunogenic	-	-
SPAIDHsaPro04992	sp|P16284|PECA1_HUMAN	RA vs HC	8.55673	0.0660596	2.12741	Non-significant	Non-Specific	Immunogenic	-	-
SPAIDHsaPro04987	sp|P16284-2|PECA1_HUMAN	RA vs HC	8.55673	0.0660596	2.12741	Non-significant	Non-Specific	Immunogenic	-	-
SPAIDHsaPro04988	sp|P16284-3|PECA1_HUMAN	RA vs HC	8.55673	0.0660596	2.12741	Non-significant	Non-Specific	Immunogenic	-	-
SPAIDHsaPro04989	sp|P16284-4|PECA1_HUMAN	RA vs HC	8.55673	0.0660596	2.12741	Non-significant	Non-Specific	Immunogenic	-	-
SPAIDHsaPro04990	sp|P16284-5|PECA1_HUMAN	RA vs HC	8.55673	0.0660596	2.12741	Non-significant	Non-Specific	Immunogenic	-	-
SPAIDHsaPro04991	sp|P16284-6|PECA1_HUMAN	RA vs HC	8.55673	0.0660596	2.12741	Non-significant	Non-Specific	Immunogenic	-	-
SPAIDHsaPro06654	sp|P36969|GPX4_HUMAN	RA vs HC	6.31281	0.269188	1.18933	Non-significant	Non-Specific	Immunogenic	-	-
SPAIDHsaPro06653	sp|P36969-2|GPX4_HUMAN	RA vs HC	6.31281	0.269188	1.18933	Non-significant	Non-Specific	Immunogenic	-	-
SPAIDHsaPro03857	sp|P07237|PDIA1_HUMAN	RA vs HC	3.06989	0.687168	0.420767	Non-significant	Non-Specific	Immunogenic	-	-
SPAIDHsaPro24052	sp|Q9Y3E7|CHMP3_HUMAN	RA vs HC	12.4981	0.0548198	2.24918	Non-significant	Non-Specific	Immunogenic	-	-
SPAIDHsaPro24051	sp|Q9Y3E7-4|CHMP3_HUMAN	RA vs HC	12.4981	0.0548198	2.24918	Non-significant	Non-Specific	Immunogenic	-	-
SPAIDHsaPro24049	sp|Q9Y3E7-2|CHMP3_HUMAN	RA vs HC	12.4981	0.0548198	2.24918	Non-significant	Non-Specific	Immunogenic	-	-
SPAIDHsaPro24050	sp|Q9Y3E7-3|CHMP3_HUMAN	RA vs HC	12.4981	0.0548198	2.24918	Non-significant	Non-Specific	Immunogenic	-	-
SPAIDHsaPro08342	sp|P61160|ARP2_HUMAN	RA vs HC	7.98327	0.218945	1.34202	Non-significant	Non-Specific	Immunogenic	-	-
SPAIDHsaPro13585	sp|Q6UY14|ATL4_HUMAN	RA vs HC	6.76147	0.263476	1.20484	Non-significant	Non-Specific	Immunogenic	-	-
SPAIDHsaPro13583	sp|Q6UY14-2|ATL4_HUMAN	RA vs HC	6.76147	0.263476	1.20484	Non-significant	Non-Specific	Immunogenic	-	-
SPAIDHsaPro13584	sp|Q6UY14-3|ATL4_HUMAN	RA vs HC	6.76147	0.263476	1.20484	Non-significant	Non-Specific	Immunogenic	-	-
SPAIDHsaPro20660	sp|Q9H6S3|ES8L2_HUMAN	RA vs HC	5.71721	0.276635	1.16871	Non-significant	Non-Specific	Immunogenic	-	-
SPAIDHsaPro20659	sp|Q9H6S3-3|ES8L2_HUMAN	RA vs HC	5.71721	0.276635	1.16871	Non-significant	Non-Specific	Immunogenic	-	-
SPAIDHsaPro16451	sp|Q8TD06|AGR3_HUMAN	RA vs HC	3.77691	0.532546	0.652304	Non-significant	Non-Specific	Immunogenic	-	-
SPAIDHsaPro09129	sp|Q02750|MP2K1_HUMAN	RA vs HC	0.20255	0.961193	0.0502085	Non-significant	Non-Specific	Immunogenic	-	-
SPAIDHsaPro06915	sp|P42765|THIM_HUMAN	RA vs HC	2.45768	0.687338	0.417627	Non-significant	Non-Specific	Immunogenic	-	-
SPAIDHsaPro04642	sp|P13611|CSPG2_HUMAN	RA vs HC	0.625236	0.930934	0.0894512	Non-significant	Non-Specific	Immunogenic	-	AGWLADQTVRYPI
SPAIDHsaPro04639	sp|P13611-3|CSPG2_HUMAN	RA vs HC	0.625236	0.930934	0.0894512	Non-significant	Non-Specific	Immunogenic	-	AGWLADQTVRYPI
SPAIDHsaPro03832	sp|P07093|GDN_HUMAN	RA vs HC	6.40121	0.238153	1.27974	Non-significant	Non-Specific	Immunogenic	-	-
SPAIDHsaPro22235	sp|Q9NZN3|EHD3_HUMAN	RA vs HC	11.7925	0.132741	1.67429	Non-significant	Non-Specific	Immunogenic	-	-
SPAIDHsaPro10135	sp|Q13442|HAP28_HUMAN	RA vs HC	0.109839	0.981579	0.0238219	Non-significant	Non-Specific	Immunogenic	-	-
SPAIDHsaPro15283	sp|Q8IZP0|ABI1_HUMAN	RA vs HC	-0.0519901	0.992685	-0.0094583	Non-significant	Non-Specific	Immunogenic	-	-
SPAIDHsaPro15272	sp|Q8IZP0-10|ABI1_HUMAN	RA vs HC	-0.0519901	0.992685	-0.0094583	Non-significant	Non-Specific	Immunogenic	-	-
SPAIDHsaPro15274	sp|Q8IZP0-12|ABI1_HUMAN	RA vs HC	-0.0519901	0.992685	-0.0094583	Non-significant	Non-Specific	Immunogenic	-	-
SPAIDHsaPro15275	sp|Q8IZP0-2|ABI1_HUMAN	RA vs HC	-0.0519901	0.992685	-0.0094583	Non-significant	Non-Specific	Immunogenic	-	-
SPAIDHsaPro15276	sp|Q8IZP0-3|ABI1_HUMAN	RA vs HC	-0.0519901	0.992685	-0.0094583	Non-significant	Non-Specific	Immunogenic	-	-
SPAIDHsaPro15277	sp|Q8IZP0-4|ABI1_HUMAN	RA vs HC	-0.0519901	0.992685	-0.0094583	Non-significant	Non-Specific	Immunogenic	-	-
SPAIDHsaPro15278	sp|Q8IZP0-5|ABI1_HUMAN	RA vs HC	-0.0519901	0.992685	-0.0094583	Non-significant	Non-Specific	Immunogenic	-	-
SPAIDHsaPro15279	sp|Q8IZP0-6|ABI1_HUMAN	RA vs HC	-0.0519901	0.992685	-0.0094583	Non-significant	Non-Specific	Immunogenic	-	-
SPAIDHsaPro15280	sp|Q8IZP0-7|ABI1_HUMAN	RA vs HC	-0.0519901	0.992685	-0.0094583	Non-significant	Non-Specific	Immunogenic	-	-
SPAIDHsaPro15281	sp|Q8IZP0-8|ABI1_HUMAN	RA vs HC	-0.0519901	0.992685	-0.0094583	Non-significant	Non-Specific	Immunogenic	-	-
SPAIDHsaPro15282	sp|Q8IZP0-9|ABI1_HUMAN	RA vs HC	-0.0519901	0.992685	-0.0094583	Non-significant	Non-Specific	Immunogenic	-	-
SPAIDHsaPro05036	sp|P16671|CD36_HUMAN	RA vs HC	4.0828	0.48236	0.740434	Non-significant	Non-Specific	Immunogenic	-	-
SPAIDHsaPro05033	sp|P16671-2|CD36_HUMAN	RA vs HC	4.0828	0.48236	0.740434	Non-significant	Non-Specific	Non-immunogenic	-	-
SPAIDHsaPro05034	sp|P16671-3|CD36_HUMAN	RA vs HC	4.0828	0.48236	0.740434	Non-significant	Non-Specific	Immunogenic	-	-
SPAIDHsaPro05035	sp|P16671-4|CD36_HUMAN	RA vs HC	4.0828	0.48236	0.740434	Non-significant	Non-Specific	Immunogenic	-	-
SPAIDHsaPro02339	sp|O75558|STX11_HUMAN	RA vs HC	5.19662	0.27311	1.17819	Non-significant	Non-Specific	Immunogenic	-	-
SPAIDHsaPro01510	sp|O43583|DENR_HUMAN	RA vs HC	7.26361	0.225556	1.31981	Non-significant	Non-Specific	Immunogenic	-	-
SPAIDHsaPro17061	sp|Q92499|DDX1_HUMAN	RA vs HC	4.42978	0.552524	0.620915	Non-significant	Non-Specific	Immunogenic	-	-
SPAIDHsaPro17060	sp|Q92499-3|DDX1_HUMAN	RA vs HC	4.42978	0.552524	0.620915	Non-significant	Non-Specific	Immunogenic	-	-
SPAIDHsaPro22392	sp|Q9P258|RCC2_HUMAN	RA vs HC	0.167706	0.968394	0.0408832	Non-significant	Non-Specific	Immunogenic	-	-
SPAIDHsaPro04118	sp|P09488|GSTM1_HUMAN	RA vs HC	0.384621	0.955171	0.0580049	Non-significant	Non-Specific	Immunogenic	-	-
SPAIDHsaPro04117	sp|P09488-2|GSTM1_HUMAN	RA vs HC	0.384621	0.955171	0.0580049	Non-significant	Non-Specific	Immunogenic	-	-
SPAIDHsaPro14774	sp|Q86Y38|XYLT1_HUMAN	RA vs HC	10.6568	0.0512741	2.29605	Non-significant	Non-Specific	Immunogenic	-	-
SPAIDHsaPro13992	sp|Q7L576|CYFP1_HUMAN	RA vs HC	6.51207	0.245012	1.25848	Non-significant	Non-Specific	Immunogenic	-	-
SPAIDHsaPro05913	sp|P26640|SYVC_HUMAN	RA vs HC	6.39789	0.238093	1.27988	Non-significant	Non-Specific	Immunogenic	-	-
SPAIDHsaPro05912	sp|P26640-2|SYVC_HUMAN	RA vs HC	6.39789	0.238093	1.27988	Non-significant	Non-Specific	Immunogenic	-	-
SPAIDHsaPro20543	sp|Q9H497|TOR3A_HUMAN	RA vs HC	7.05074	0.215199	1.35493	Non-significant	Non-Specific	Non-immunogenic	-	-
SPAIDHsaPro05410	sp|P20851|C4BPB_HUMAN	RA vs HC	7.53334	0.266844	1.19553	Non-significant	Non-Specific	Immunogenic	-	-
SPAIDHsaPro05409	sp|P20851-2|C4BPB_HUMAN	RA vs HC	7.53334	0.266844	1.19553	Non-significant	Non-Specific	Immunogenic	-	-
SPAIDHsaPro07450	sp|P49862|KLK7_HUMAN	RA vs HC	-3.32293	0.373901	-1	Non-significant	Non-Specific	Immunogenic	-	-
SPAIDHsaPro09974	sp|Q13243|SRSF5_HUMAN	RA vs HC	-3.36106	0.373901	-1	Non-significant	Non-Specific	Non-immunogenic	-	-
SPAIDHsaPro09973	sp|Q13243-3|SRSF5_HUMAN	RA vs HC	-3.36106	0.373901	-1	Non-significant	Non-Specific	Non-immunogenic	-	-
SPAIDHsaPro09470	sp|Q08170|SRSF4_HUMAN	RA vs HC	-3.36106	0.373901	-1	Non-significant	Non-Specific	Non-immunogenic	-	-
SPAIDHsaPro09977	sp|Q13247|SRSF6_HUMAN	RA vs HC	-3.36106	0.373901	-1	Non-significant	Non-Specific	Non-immunogenic	-	-
SPAIDHsaPro09976	sp|Q13247-3|SRSF6_HUMAN	RA vs HC	-3.36106	0.373901	-1	Non-significant	Non-Specific	Non-immunogenic	-	-
SPAIDHsaPro03368	sp|P01701|LV151_HUMAN	RA vs HC	6.72604	0.254357	1.23077	Non-significant	Non-Specific	Immunogenic	-	-
SPAIDHsaPro03369	sp|P01703|LV140_HUMAN	RA vs HC	3.53048	0.537304	0.645825	Non-significant	Non-Specific	Immunogenic	-	-
SPAIDHsaPro17336	sp|Q92930|RAB8B_HUMAN	RA vs HC	8.49729	0.230629	1.30327	Non-significant	Non-Specific	Non-immunogenic	-	-
SPAIDHsaPro13996	sp|Q7L591|DOK3_HUMAN	RA vs HC	0.0352917	0.993703	0.00814198	Non-significant	Non-Specific	Immunogenic	-	-
SPAIDHsaPro02427	sp|O75822|EIF3J_HUMAN	RA vs HC	4.62713	0.513155	0.686345	Non-significant	Non-Specific	Immunogenic	-	-
SPAIDHsaPro02426	sp|O75822-3|EIF3J_HUMAN	RA vs HC	4.62713	0.513155	0.686345	Non-significant	Non-Specific	Immunogenic	-	-
SPAIDHsaPro07988	sp|P54868|HMCS2_HUMAN	RA vs HC	-1.28202	0.875685	-0.161596	Non-significant	Non-Specific	Immunogenic	-	-
SPAIDHsaPro07986	sp|P54868-2|HMCS2_HUMAN	RA vs HC	-1.28202	0.875685	-0.161596	Non-significant	Non-Specific	Immunogenic	-	-
SPAIDHsaPro07134	sp|P48047|ATPO_HUMAN	RA vs HC	-3.85636	0.373901	-1	Non-significant	Non-Specific	Immunogenic	-	-
SPAIDHsaPro17310	sp|Q92896|GSLG1_HUMAN	RA vs HC	8.70874	0.17658	1.50914	Non-significant	Non-Specific	Immunogenic	-	-
SPAIDHsaPro17308	sp|Q92896-2|GSLG1_HUMAN	RA vs HC	8.70874	0.17658	1.50914	Non-significant	Non-Specific	Immunogenic	-	-
SPAIDHsaPro17309	sp|Q92896-3|GSLG1_HUMAN	RA vs HC	8.70874	0.17658	1.50914	Non-significant	Non-Specific	Immunogenic	-	-
SPAIDHsaPro19311	sp|Q9BRX8|PXL2A_HUMAN	RA vs HC	2.86246	0.571185	0.591055	Non-significant	Non-Specific	Immunogenic	-	-
SPAIDHsaPro19310	sp|Q9BRX8-2|PXL2A_HUMAN	RA vs HC	2.86246	0.571185	0.591055	Non-significant	Non-Specific	Immunogenic	-	-
SPAIDHsaPro03900	sp|P07585|PGS2_HUMAN	RA vs HC	9.85223	0.0665751	2.12241	Non-significant	Non-Specific	Immunogenic	LERLYLSKNQLKELPE	-
SPAIDHsaPro08461	sp|P62316|SMD2_HUMAN	RA vs HC	6.25843	0.264592	1.20164	Non-significant	Non-Specific	Immunogenic	SVIVVLRNPLIAGK	-
SPAIDHsaPro05154	sp|P18077|RL35A_HUMAN	RA vs HC	-3.01458	0.373901	-1	Non-significant	Non-Specific	Non-immunogenic	-	-
SPAIDHsaPro03232	sp|P00367|DHE3_HUMAN	RA vs HC	-7.6257	0.177989	-1.63213	Non-significant	Non-Specific	Immunogenic	-	-
SPAIDHsaPro03230	sp|P00367-2|DHE3_HUMAN	RA vs HC	-7.6257	0.177989	-1.63213	Non-significant	Non-Specific	Immunogenic	-	-
SPAIDHsaPro03231	sp|P00367-3|DHE3_HUMAN	RA vs HC	-7.6257	0.177989	-1.63213	Non-significant	Non-Specific	Immunogenic	-	-
SPAIDHsaPro16052	sp|Q8NES3|LFNG_HUMAN	RA vs HC	3.51909	0.544888	0.633334	Non-significant	Non-Specific	Immunogenic	-	-
SPAIDHsaPro16050	sp|Q8NES3-3|LFNG_HUMAN	RA vs HC	3.51909	0.544888	0.633334	Non-significant	Non-Specific	Immunogenic	-	-
SPAIDHsaPro24055	sp|Q9Y3I0|RTCB_HUMAN	RA vs HC	9.64025	0.0600449	2.18971	Non-significant	Non-Specific	Immunogenic	QIGNVAALPGIVHR	-
SPAIDHsaPro22741	sp|Q9UH65|SWP70_HUMAN	RA vs HC	11.3715	0.0709193	2.08191	Non-significant	Non-Specific	Immunogenic	-	-
SPAIDHsaPro20566	sp|Q9H4F8|SMOC1_HUMAN	RA vs HC	-3.77962	0.4817	-0.741439	Non-significant	Non-Specific	Immunogenic	-	-
SPAIDHsaPro20565	sp|Q9H4F8-2|SMOC1_HUMAN	RA vs HC	-3.77962	0.4817	-0.741439	Non-significant	Non-Specific	Immunogenic	-	-
SPAIDHsaPro16338	sp|Q8TB73|NDNF_HUMAN	RA vs HC	-4.30753	0.373901	-1	Non-significant	Non-Specific	Immunogenic	-	-
SPAIDHsaPro02242	sp|O75367|H2AY_HUMAN	RA vs HC	10.9828	0.0597721	2.19249	Non-significant	Non-Specific	Immunogenic	TAEILELAGNAARDNK,TAEILELAGNAARDN	TAEILELAGNAARDNKK
SPAIDHsaPro02240	sp|O75367-1|H2AY_HUMAN	RA vs HC	10.9828	0.0597721	2.19249	Non-significant	Non-Specific	Immunogenic	TAEILELAGNAARDNK,TAEILELAGNAARDN	TAEILELAGNAARDNKK
SPAIDHsaPro02241	sp|O75367-3|H2AY_HUMAN	RA vs HC	10.9828	0.0597721	2.19249	Non-significant	Non-Specific	Immunogenic	TAEILELAGNAARDNK,TAEILELAGNAARDN	TAEILELAGNAARDNKK
SPAIDHsaPro19418	sp|Q9BTV5|FSD1_HUMAN	RA vs HC	4.62086	0.550107	0.624831	Non-significant	Non-Specific	Immunogenic	-	-
SPAIDHsaPro25326	NonC|URS00005CB937_9606_ORF104_frame3	RA vs HC	7.19451	0.250021	1.24348	Non-significant	Non-Specific	Immunogenic	TIYVIALKNNQKSEPL,SPVTGYRVTTTPKNGPGPT,DTSEYIISCHPVG,EVSVYALKDTLTSRPA,GPMKEINLAPDSSSVV,IYLYTLNDNARSSPV,IYVIALKNNQKSEPL,LPSSSPVTGYRVTTTPKNGPGPT,QPPRARITGYIIKYEKPGSPPR,TIYVIALKNNQKSEPLIG	-
SPAIDHsaPro16742	sp|Q8WUW1|BRK1_HUMAN	RA vs HC	9.55161	0.250508	1.24206	Non-significant	Non-Specific	Non-immunogenic	-	-
SPAIDHsaPro16741	sp|Q8WUW1-2|BRK1_HUMAN	RA vs HC	9.55161	0.250508	1.24206	Non-significant	Non-Specific	Non-immunogenic	-	-
SPAIDHsaPro04748	sp|P14543|NID1_HUMAN	RA vs HC	3.25042	0.605385	0.537762	Non-significant	Non-Specific	Immunogenic	-	-
SPAIDHsaPro04747	sp|P14543-2|NID1_HUMAN	RA vs HC	3.25042	0.605385	0.537762	Non-significant	Non-Specific	Immunogenic	-	-
SPAIDHsaPro04360	sp|P10632|CP2C8_HUMAN	RA vs HC	-3.23073	0.373901	-1	Non-significant	Non-Specific	Non-immunogenic	-	-
SPAIDHsaPro22786	sp|Q9UHF0|TKNK_HUMAN	RA vs HC	10.2679	0.105391	1.82893	Non-significant	Non-Specific	Non-immunogenic	-	-
SPAIDHsaPro22784	sp|Q9UHF0-2|TKNK_HUMAN	RA vs HC	10.2679	0.105391	1.82893	Non-significant	Non-Specific	Non-immunogenic	-	-
SPAIDHsaPro22785	sp|Q9UHF0-3|TKNK_HUMAN	RA vs HC	10.2679	0.105391	1.82893	Non-significant	Non-Specific	Non-immunogenic	-	-
SPAIDHsaPro04092	sp|P09110|THIK_HUMAN	RA vs HC	5.29364	0.295333	1.12021	Non-significant	Non-Specific	Immunogenic	-	-
SPAIDHsaPro06961	sp|P43250|GRK6_HUMAN	RA vs HC	-0.0735363	0.986528	-0.0174201	Non-significant	Non-Specific	Immunogenic	-	-
SPAIDHsaPro06959	sp|P43250-2|GRK6_HUMAN	RA vs HC	-0.0735363	0.986528	-0.0174201	Non-significant	Non-Specific	Immunogenic	-	-
SPAIDHsaPro06960	sp|P43250-3|GRK6_HUMAN	RA vs HC	-0.0735363	0.986528	-0.0174201	Non-significant	Non-Specific	Immunogenic	-	-
SPAIDHsaPro04768	sp|P14780|MMP9_HUMAN	RA vs HC	5.15282	0.253075	1.23462	Non-significant	Non-Specific	Immunogenic	-	-
SPAIDHsaPro04155	sp|P09661|RU2A_HUMAN	RA vs HC	3.298	0.539112	0.642809	Non-significant	Non-Specific	Immunogenic	-	-
SPAIDHsaPro11367	sp|Q15942|ZYX_HUMAN	RA vs HC	6.45751	0.282342	1.15417	Non-significant	Non-Specific	Immunogenic	-	-
SPAIDHsaPro11366	sp|Q15942-2|ZYX_HUMAN	RA vs HC	6.45751	0.282342	1.15417	Non-significant	Non-Specific	Immunogenic	-	-
SPAIDHsaPro07115	sp|P47756|CAPZB_HUMAN	RA vs HC	4.1981	0.518677	0.676954	Non-significant	Non-Specific	Immunogenic	-	-
SPAIDHsaPro07114	sp|P47756-1|CAPZB_HUMAN	RA vs HC	4.1981	0.518677	0.676954	Non-significant	Non-Specific	Immunogenic	-	-
SPAIDHsaPro05076	sp|P17301|ITA2_HUMAN	RA vs HC	6.56143	0.242214	1.26698	Non-significant	Non-Specific	Immunogenic	-	-
SPAIDHsaPro00818	sp|O14657|TOR1B_HUMAN	RA vs HC	6.84312	0.189752	1.45024	Non-significant	Non-Specific	Immunogenic	-	-
SPAIDHsaPro00049	sp|A0A0B4J1X8|HV343_HUMAN	RA vs HC	4.48568	0.541445	0.638975	Non-significant	Non-Specific	Immunogenic	-	-
SPAIDHsaPro24445	sp|Q9Y625|GPC6_HUMAN	RA vs HC	3.94817	0.475321	0.7537	Non-significant	Non-Specific	Immunogenic	-	-
SPAIDHsaPro07985	sp|P54855|UDB15_HUMAN	RA vs HC	5.17275	0.511484	0.6892	Non-significant	Non-Specific	Immunogenic	-	-
SPAIDHsaPro03986	sp|P08240|SRPRA_HUMAN	RA vs HC	6.06859	0.222034	1.33179	Non-significant	Non-Specific	Immunogenic	-	-
SPAIDHsaPro03985	sp|P08240-2|SRPRA_HUMAN	RA vs HC	6.06859	0.222034	1.33179	Non-significant	Non-Specific	Immunogenic	-	-
SPAIDHsaPro14224	sp|Q7Z4W1|DCXR_HUMAN	RA vs HC	6.57987	0.242766	1.26536	Non-significant	Non-Specific	Immunogenic	-	-
SPAIDHsaPro04564	sp|P12273|PIP_HUMAN	RA vs HC	4.2117	0.458157	0.785844	Non-significant	Non-Specific	Immunogenic	-	-
SPAIDHsaPro04814	sp|P15291|B4GT1_HUMAN	RA vs HC	2.67172	0.570554	0.591448	Non-significant	Non-Specific	Immunogenic	SDVDLIPMNDHNAYR,LPQLVGVSTPLQGG	-
SPAIDHsaPro04813	sp|P15291-2|B4GT1_HUMAN	RA vs HC	2.67172	0.570554	0.591448	Non-significant	Non-Specific	Immunogenic	SDVDLIPMNDHNAYR,LPQLVGVSTPLQGG	-
SPAIDHsaPro14835	sp|Q86YV0|RASL3_HUMAN	RA vs HC	6.7555	0.232355	1.29778	Non-significant	Non-Specific	Immunogenic	-	-
SPAIDHsaPro14834	sp|Q86YV0-2|RASL3_HUMAN	RA vs HC	6.7555	0.232355	1.29778	Non-significant	Non-Specific	Immunogenic	-	-
SPAIDHsaPro18630	sp|Q96QV1|HHIP_HUMAN	RA vs HC	5.43207	0.389514	0.909906	Non-significant	Non-Specific	Immunogenic	-	-
SPAIDHsaPro04436	sp|P11233|RALA_HUMAN	RA vs HC	7.15921	0.23769	1.28105	Non-significant	Non-Specific	Immunogenic	-	-
SPAIDHsaPro04764	sp|P14678|RSMB_HUMAN	RA vs HC	0.121344	0.978157	0.0282484	Non-significant	Non-Specific	Non-immunogenic	-	-
SPAIDHsaPro04762	sp|P14678-2|RSMB_HUMAN	RA vs HC	0.121344	0.978157	0.0282484	Non-significant	Non-Specific	Non-immunogenic	-	-
SPAIDHsaPro04763	sp|P14678-3|RSMB_HUMAN	RA vs HC	0.121344	0.978157	0.0282484	Non-significant	Non-Specific	Non-immunogenic	-	-
SPAIDHsaPro08556	sp|P63162|RSMN_HUMAN	RA vs HC	0.121344	0.978157	0.0282484	Non-significant	Non-Specific	Non-immunogenic	-	-
SPAIDHsaPro08555	sp|P63162-2|RSMN_HUMAN	RA vs HC	0.121344	0.978157	0.0282484	Non-significant	Non-Specific	Non-immunogenic	-	-
SPAIDHsaPro09462	sp|Q07954|LRP1_HUMAN	RA vs HC	3.35133	0.564372	0.601893	Non-significant	Non-Specific	Immunogenic	SGLEVIDAMRSQLGKATA,YDGSHRYVILKSEPVHPFG,DGSHRYVILKSEPVHPFG,MKNVIALAFDYRAGTSPG	-
SPAIDHsaPro01988	sp|O60884|DNJA2_HUMAN	RA vs HC	2.81809	0.555847	0.615551	Non-significant	Non-Specific	Immunogenic	-	-
SPAIDHsaPro04386	sp|P10809|CH60_HUMAN	RA vs HC	2.67563	0.619929	0.515848	Non-significant	Non-Specific	Immunogenic	ALMLQGVDLLADAVAVTMGPK	GGMGGGMGGG,GEALSTLVLNRLKVG,KCEFQDAYVLLSEKK,VASLLTTAEVVVTEI,ALSTLVLNRLKVGLQ,AYVLLSEKKISSIQS
SPAIDHsaPro04429	sp|P11215|ITAM_HUMAN	RA vs HC	6.92031	0.28756	1.14451	Non-significant	Non-Specific	Immunogenic	-	-
SPAIDHsaPro04428	sp|P11215-2|ITAM_HUMAN	RA vs HC	6.92031	0.28756	1.14451	Non-significant	Non-Specific	Immunogenic	-	-
SPAIDHsaPro06067	sp|P29122|PCSK6_HUMAN	RA vs HC	3.17474	0.56199	0.604935	Non-significant	Non-Specific	Immunogenic	-	-
SPAIDHsaPro06060	sp|P29122-2|PCSK6_HUMAN	RA vs HC	3.17474	0.56199	0.604935	Non-significant	Non-Specific	Immunogenic	-	-
SPAIDHsaPro06062	sp|P29122-4|PCSK6_HUMAN	RA vs HC	3.17474	0.56199	0.604935	Non-significant	Non-Specific	Immunogenic	-	-
SPAIDHsaPro06063	sp|P29122-5|PCSK6_HUMAN	RA vs HC	3.17474	0.56199	0.604935	Non-significant	Non-Specific	Immunogenic	-	-
SPAIDHsaPro06064	sp|P29122-6|PCSK6_HUMAN	RA vs HC	3.17474	0.56199	0.604935	Non-significant	Non-Specific	Non-immunogenic	-	-
SPAIDHsaPro06065	sp|P29122-7|PCSK6_HUMAN	RA vs HC	3.17474	0.56199	0.604935	Non-significant	Non-Specific	Immunogenic	-	-
SPAIDHsaPro06066	sp|P29122-8|PCSK6_HUMAN	RA vs HC	3.17474	0.56199	0.604935	Non-significant	Non-Specific	Immunogenic	-	-
SPAIDHsaPro12338	sp|Q5SQ64|LY66F_HUMAN	RA vs HC	7.08797	0.226011	1.3183	Non-significant	Non-Specific	Non-immunogenic	-	-
SPAIDHsaPro12337	sp|Q5SQ64-2|LY66F_HUMAN	RA vs HC	7.08797	0.226011	1.3183	Non-significant	Non-Specific	Non-immunogenic	-	-
SPAIDHsaPro03146	sp|O95866|G6B_HUMAN	RA vs HC	8.43998	0.225611	1.31961	Non-significant	Non-Specific	Immunogenic	-	-
SPAIDHsaPro03140	sp|O95866-2|G6B_HUMAN	RA vs HC	8.43998	0.225611	1.31961	Non-significant	Non-Specific	Immunogenic	-	-
SPAIDHsaPro03144	sp|O95866-6|G6B_HUMAN	RA vs HC	8.43998	0.225611	1.31961	Non-significant	Non-Specific	Immunogenic	-	-
SPAIDHsaPro03145	sp|O95866-7|G6B_HUMAN	RA vs HC	8.43998	0.225611	1.31961	Non-significant	Non-Specific	Immunogenic	-	-
SPAIDHsaPro00039	sp|A0A0A0MT36|KVD21_HUMAN	RA vs HC	3.94498	0.585997	0.567417	Non-significant	Non-Specific	Non-immunogenic	-	-
SPAIDHsaPro00061	sp|A0A0C4DH26|KVD41_HUMAN	RA vs HC	3.94498	0.585997	0.567417	Non-significant	Non-Specific	Non-immunogenic	-	-
SPAIDHsaPro08524	sp|P62913|RL11_HUMAN	RA vs HC	-0.35212	0.949729	-0.0650587	Non-significant	Non-Specific	Immunogenic	-	-
SPAIDHsaPro08523	sp|P62913-2|RL11_HUMAN	RA vs HC	-0.35212	0.949729	-0.0650587	Non-significant	Non-Specific	Immunogenic	-	-
SPAIDHsaPro06848	sp|P42166|LAP2A_HUMAN	RA vs HC	6.78025	0.242433	1.26633	Non-significant	Non-Specific	Immunogenic	-	-
SPAIDHsaPro06851	sp|P42167|LAP2B_HUMAN	RA vs HC	6.78025	0.242433	1.26633	Non-significant	Non-Specific	Immunogenic	-	-
SPAIDHsaPro06849	sp|P42167-2|LAP2B_HUMAN	RA vs HC	6.78025	0.242433	1.26633	Non-significant	Non-Specific	Immunogenic	-	-
SPAIDHsaPro06850	sp|P42167-3|LAP2B_HUMAN	RA vs HC	6.78025	0.242433	1.26633	Non-significant	Non-Specific	Immunogenic	-	-
SPAIDHsaPro08417	sp|P61981|1433G_HUMAN	RA vs HC	9.0631	0.233724	1.2934	Non-significant	Non-Specific	Immunogenic	-	-
SPAIDHsaPro08879	sp|Q00266|METK1_HUMAN	RA vs HC	-4.5395	0.373901	-1	Non-significant	Non-Specific	Non-immunogenic	-	-
SPAIDHsaPro20466	sp|Q9H3G5|CPVL_HUMAN	RA vs HC	-0.114372	0.9811	-0.0244408	Non-significant	Non-Specific	Immunogenic	SYAGKYVPAIAHLIHS,AGKYVPAIAHLIHS,KYVPAIAHLIHS,YAGKYVPAIAHLIHS	-
SPAIDHsaPro03892	sp|P07478|TRY2_HUMAN	RA vs HC	-3.99346	0.373901	-1	Non-significant	Non-Specific	Immunogenic	-	-
SPAIDHsaPro00070	sp|A0A0C4DH38|HV551_HUMAN	RA vs HC	-4.023	0.373901	-1	Non-significant	Non-Specific	Immunogenic	-	-
SPAIDHsaPro15652	sp|Q8N5M4-2|TTC9C_HUMAN	RA vs HC	6.43983	0.531566	0.655302	Non-significant	Non-Specific	Non-immunogenic	-	-
SPAIDHsaPro03242	sp|P00390|GSHR_HUMAN	RA vs HC	6.06026	0.177914	1.63248	Non-significant	RA-Specific	Immunogenic	-	-
SPAIDHsaPro03238	sp|P00390-2|GSHR_HUMAN	RA vs HC	6.06026	0.177914	1.63248	Non-significant	RA-Specific	Immunogenic	-	-
SPAIDHsaPro03239	sp|P00390-3|GSHR_HUMAN	RA vs HC	6.06026	0.177914	1.63248	Non-significant	RA-Specific	Immunogenic	-	-
SPAIDHsaPro03240	sp|P00390-4|GSHR_HUMAN	RA vs HC	6.06026	0.177914	1.63248	Non-significant	RA-Specific	Immunogenic	-	-
SPAIDHsaPro03241	sp|P00390-5|GSHR_HUMAN	RA vs HC	6.06026	0.177914	1.63248	Non-significant	RA-Specific	Immunogenic	-	-
SPAIDHsaPro10799	sp|Q14738|2A5D_HUMAN	RA vs HC	7.09997	0.177825	1.63291	Non-significant	RA-Specific	Immunogenic	-	-
SPAIDHsaPro10797	sp|Q14738-2|2A5D_HUMAN	RA vs HC	7.09997	0.177825	1.63291	Non-significant	RA-Specific	Immunogenic	-	-
SPAIDHsaPro10798	sp|Q14738-3|2A5D_HUMAN	RA vs HC	7.09997	0.177825	1.63291	Non-significant	RA-Specific	Immunogenic	-	-
SPAIDHsaPro05295	sp|P19878|NCF2_HUMAN	RA vs HC	10.0618	0.0705651	2.44842	Non-significant	RA-Specific	Immunogenic	-	-
SPAIDHsaPro09878	sp|Q13094|LCP2_HUMAN	RA vs HC	11.5151	0.0717015	2.4336	Non-significant	RA-Specific	Immunogenic	-	-
SPAIDHsaPro17303	sp|Q92888|ARHG1_HUMAN	RA vs HC	9.76341	0.177935	1.63238	Non-significant	RA-Specific	Immunogenic	-	-
SPAIDHsaPro17300	sp|Q92888-2|ARHG1_HUMAN	RA vs HC	9.76341	0.177935	1.63238	Non-significant	RA-Specific	Immunogenic	-	-
SPAIDHsaPro17301	sp|Q92888-3|ARHG1_HUMAN	RA vs HC	9.76341	0.177935	1.63238	Non-significant	RA-Specific	Immunogenic	-	-
SPAIDHsaPro02997	sp|O95497|VNN1_HUMAN	RA vs HC	6.42833	0.177809	1.63299	Non-significant	RA-Specific	Immunogenic	-	-
SPAIDHsaPro10013	sp|Q13310|PABP4_HUMAN	RA vs HC	6.04056	0.178304	1.63063	Non-significant	RA-Specific	Immunogenic	-	-
SPAIDHsaPro10011	sp|Q13310-2|PABP4_HUMAN	RA vs HC	6.04056	0.178304	1.63063	Non-significant	RA-Specific	Immunogenic	-	-
SPAIDHsaPro10012	sp|Q13310-3|PABP4_HUMAN	RA vs HC	6.04056	0.178304	1.63063	Non-significant	RA-Specific	Immunogenic	-	-
SPAIDHsaPro11343	sp|Q15848|ADIPO_HUMAN	RA vs HC	6.45311	0.177808	1.63299	Non-significant	RA-Specific	Immunogenic	-	-
SPAIDHsaPro06965	sp|P43251|BTD_HUMAN	RA vs HC	11.229	0.0715397	2.4357	Non-significant	RA-Specific	Immunogenic	-	-
SPAIDHsaPro06962	sp|P43251-2|BTD_HUMAN	RA vs HC	11.229	0.0715397	2.4357	Non-significant	RA-Specific	Immunogenic	-	-
SPAIDHsaPro06963	sp|P43251-3|BTD_HUMAN	RA vs HC	11.229	0.0715397	2.4357	Non-significant	RA-Specific	Immunogenic	-	-
SPAIDHsaPro06964	sp|P43251-4|BTD_HUMAN	RA vs HC	11.229	0.0715397	2.4357	Non-significant	RA-Specific	Immunogenic	-	-
SPAIDHsaPro11520	sp|Q16666|IF16_HUMAN	RA vs HC	20.6269	1.41506e-08	143.486	Up-regulated	RA-Specific	Immunogenic	-	-
SPAIDHsaPro11516	sp|Q16666-2|IF16_HUMAN	RA vs HC	20.6269	1.41506e-08	143.486	Up-regulated	RA-Specific	Immunogenic	-	-
SPAIDHsaPro11517	sp|Q16666-3|IF16_HUMAN	RA vs HC	20.6269	1.41506e-08	143.486	Up-regulated	RA-Specific	Immunogenic	-	-
SPAIDHsaPro13006	sp|Q6IBS0|TWF2_HUMAN	RA vs HC	10.7708	0.070564	2.44844	Non-significant	RA-Specific	Immunogenic	-	-
SPAIDHsaPro23006	sp|Q9UJW0|DCTN4_HUMAN	RA vs HC	15.2811	0.018593	3.83158	Non-significant	RA-Specific	Immunogenic	-	-
SPAIDHsaPro23005	sp|Q9UJW0-3|DCTN4_HUMAN	RA vs HC	15.2811	0.018593	3.83158	Non-significant	RA-Specific	Immunogenic	-	-
SPAIDHsaPro23974	sp|Q9Y315|DEOC_HUMAN	RA vs HC	6.46361	0.17782	1.63294	Non-significant	RA-Specific	Immunogenic	-	-
SPAIDHsaPro03954	sp|P08134|RHOC_HUMAN	RA vs HC	11.2598	0.0705532	2.44858	Non-significant	RA-Specific	Non-immunogenic	-	-
SPAIDHsaPro04587	sp|P12829|MYL4_HUMAN	RA vs HC	10.3556	0.0705655	2.44842	Non-significant	RA-Specific	Immunogenic	-	-
SPAIDHsaPro11530	sp|Q16719|KYNU_HUMAN	RA vs HC	7.3329	0.177835	1.63286	Non-significant	RA-Specific	Immunogenic	-	-
SPAIDHsaPro06791	sp|P41091|IF2G_HUMAN	RA vs HC	12.7717	0.0706371	2.44748	Non-significant	RA-Specific	Non-immunogenic	-	-
SPAIDHsaPro25707	NonC|URS0002617DC9_9606_ORF35_frame3	RA vs HC	10.0729	0.0710206	2.44245	Non-significant	RA-Specific	Non-immunogenic	-	-
SPAIDHsaPro08612	sp|P69892|HBG2_HUMAN	RA vs HC	8.21011	0.17899	1.62736	Non-significant	RA-Specific	Immunogenic	LVVYPWTQRF	-
SPAIDHsaPro14282	sp|Q7Z5R6|AB1IP_HUMAN	RA vs HC	10.9659	0.0705288	2.4489	Non-significant	RA-Specific	Immunogenic	-	-
SPAIDHsaPro02189	sp|O75223|GGCT_HUMAN	RA vs HC	7.30247	0.177853	1.63278	Non-significant	RA-Specific	Immunogenic	-	-
SPAIDHsaPro02187	sp|O75223-3|GGCT_HUMAN	RA vs HC	7.30247	0.177853	1.63278	Non-significant	RA-Specific	Immunogenic	-	-
SPAIDHsaPro02186	sp|O75223-2|GGCT_HUMAN	RA vs HC	7.30247	0.177853	1.63278	Non-significant	RA-Specific	Immunogenic	-	-
SPAIDHsaPro02188	sp|O75223-4|GGCT_HUMAN	RA vs HC	7.30247	0.177853	1.63278	Non-significant	RA-Specific	Immunogenic	-	-
SPAIDHsaPro10523	sp|Q14141|SEPT6_HUMAN	RA vs HC	12.672	0.070593	2.44805	Non-significant	RA-Specific	Immunogenic	-	-
SPAIDHsaPro10520	sp|Q14141-2|SEPT6_HUMAN	RA vs HC	12.672	0.070593	2.44805	Non-significant	RA-Specific	Immunogenic	-	-
SPAIDHsaPro10522	sp|Q14141-4|SEPT6_HUMAN	RA vs HC	12.672	0.070593	2.44805	Non-significant	RA-Specific	Immunogenic	-	-
SPAIDHsaPro05044	sp|P16885|PLCG2_HUMAN	RA vs HC	6.10958	0.177966	1.63224	Non-significant	RA-Specific	Immunogenic	-	-
SPAIDHsaPro06273	sp|P31689|DNJA1_HUMAN	RA vs HC	11.8398	0.0705929	2.44806	Non-significant	RA-Specific	Immunogenic	-	PGMVQQIQSVCMECQ
SPAIDHsaPro06272	sp|P31689-2|DNJA1_HUMAN	RA vs HC	11.8398	0.0705929	2.44806	Non-significant	RA-Specific	Immunogenic	-	PGMVQQIQSVCMECQ
SPAIDHsaPro07228	sp|P48729|KC1A_HUMAN	RA vs HC	10.4021	0.0705866	2.44814	Non-significant	RA-Specific	Immunogenic	-	-
SPAIDHsaPro07226	sp|P48729-2|KC1A_HUMAN	RA vs HC	10.4021	0.0705866	2.44814	Non-significant	RA-Specific	Immunogenic	-	-
SPAIDHsaPro07227	sp|P48729-3|KC1A_HUMAN	RA vs HC	10.4021	0.0705866	2.44814	Non-significant	RA-Specific	Immunogenic	-	-
SPAIDHsaPro18639	sp|Q96R05|RET7_HUMAN	RA vs HC	10.0547	0.0714694	2.43661	Non-significant	RA-Specific	Non-immunogenic	-	-
SPAIDHsaPro21605	sp|Q9NS84|CHST7_HUMAN	RA vs HC	6.71973	0.177839	1.63285	Non-significant	RA-Specific	Immunogenic	-	-
SPAIDHsaPro07796	sp|P52848|NDST1_HUMAN	RA vs HC	9.68427	0.0708326	2.44491	Non-significant	RA-Specific	Immunogenic	-	-
SPAIDHsaPro08611	sp|P69891|HBG1_HUMAN	RA vs HC	11.4485	0.0709888	2.44287	Non-significant	RA-Specific	Immunogenic	LVVYPWTQRF	-
SPAIDHsaPro01870	sp|O60664|PLIN3_HUMAN	RA vs HC	7.65246	0.177855	1.63277	Non-significant	RA-Specific	Immunogenic	-	-
SPAIDHsaPro01868	sp|O60664-3|PLIN3_HUMAN	RA vs HC	7.65246	0.177855	1.63277	Non-significant	RA-Specific	Immunogenic	-	-
SPAIDHsaPro01869	sp|O60664-4|PLIN3_HUMAN	RA vs HC	7.65246	0.177855	1.63277	Non-significant	RA-Specific	Immunogenic	-	-
SPAIDHsaPro08875	sp|Q00013|EM55_HUMAN	RA vs HC	7.64421	0.177972	1.63221	Non-significant	RA-Specific	Immunogenic	-	-
SPAIDHsaPro08873	sp|Q00013-2|EM55_HUMAN	RA vs HC	7.64421	0.177972	1.63221	Non-significant	RA-Specific	Immunogenic	-	-
SPAIDHsaPro08354	sp|P61225|RAP2B_HUMAN	RA vs HC	9.32962	0.0730424	2.41646	Non-significant	RA-Specific	Immunogenic	-	-
SPAIDHsaPro04337	sp|P10321|HLAC_HUMAN	RA vs HC	10.6486	0.0707721	2.4457	Non-significant	RA-Specific	Immunogenic	FVRFDSDAASPR,DDTQFVRFDSDAASPR,VDDTQFVRFDSDAASPR,VDDTQFVRFDSDAASPRGEPR,DLRSWTAADTAAQITQ,DTQFVRFDSDAASPR,EDLRSWTAADTAAQITQR,RSWTAADTAAQITQ,SHSMRYFDTAVSRPG,VDDTQFVRFDSDAASPRG	-
SPAIDHsaPro04336	sp|P10321-2|HLAC_HUMAN	RA vs HC	10.6486	0.0707721	2.4457	Non-significant	RA-Specific	Immunogenic	FVRFDSDAASPR,DDTQFVRFDSDAASPR,VDDTQFVRFDSDAASPR,VDDTQFVRFDSDAASPRGEPR,DTQFVRFDSDAASPR,SHSMRYFDTAVSRPG,VDDTQFVRFDSDAASPRG	-
SPAIDHsaPro00489	sp|O00187|MASP2_HUMAN	RA vs HC	6.83861	0.17786	1.63274	Non-significant	RA-Specific	Immunogenic	-	-
SPAIDHsaPro00488	sp|O00187-2|MASP2_HUMAN	RA vs HC	6.83861	0.17786	1.63274	Non-significant	RA-Specific	Non-immunogenic	-	-
SPAIDHsaPro06208	sp|P30419|NMT1_HUMAN	RA vs HC	5.91777	0.178324	1.63053	Non-significant	RA-Specific	Immunogenic	-	-
SPAIDHsaPro09038	sp|Q01844|EWS_HUMAN	RA vs HC	10.9155	0.0708973	2.44406	Non-significant	RA-Specific	Immunogenic	-	-
SPAIDHsaPro09033	sp|Q01844-2|EWS_HUMAN	RA vs HC	10.9155	0.0708973	2.44406	Non-significant	RA-Specific	Immunogenic	-	-
SPAIDHsaPro09034	sp|Q01844-3|EWS_HUMAN	RA vs HC	10.9155	0.0708973	2.44406	Non-significant	RA-Specific	Immunogenic	-	-
SPAIDHsaPro09036	sp|Q01844-5|EWS_HUMAN	RA vs HC	10.9155	0.0708973	2.44406	Non-significant	RA-Specific	Immunogenic	-	-
SPAIDHsaPro09037	sp|Q01844-6|EWS_HUMAN	RA vs HC	10.9155	0.0708973	2.44406	Non-significant	RA-Specific	Immunogenic	-	-
SPAIDHsaPro10959	sp|Q15027|ACAP1_HUMAN	RA vs HC	8.14631	0.177896	1.63257	Non-significant	RA-Specific	Immunogenic	-	-
SPAIDHsaPro08299	sp|P60842|IF4A1_HUMAN	RA vs HC	5.66322	0.177808	1.63299	Non-significant	RA-Specific	Immunogenic	-	-
SPAIDHsaPro08661	sp|P78371|TCPB_HUMAN	RA vs HC	3.2243	0.373901	1	Non-significant	RA-Specific	Immunogenic	-	-
SPAIDHsaPro08660	sp|P78371-2|TCPB_HUMAN	RA vs HC	3.2243	0.373901	1	Non-significant	RA-Specific	Immunogenic	-	-
SPAIDHsaPro10637	sp|Q14314|FGL2_HUMAN	RA vs HC	2.87513	0.373901	1	Non-significant	RA-Specific	Immunogenic	-	-
SPAIDHsaPro04921	sp|P16050|LOX15_HUMAN	RA vs HC	6.03011	0.177874	1.63268	Non-significant	RA-Specific	Immunogenic	-	-
SPAIDHsaPro04920	sp|P16050-2|LOX15_HUMAN	RA vs HC	6.03011	0.177874	1.63268	Non-significant	RA-Specific	Immunogenic	-	-
SPAIDHsaPro14915	sp|Q8IV04|TB10C_HUMAN	RA vs HC	7.24472	0.177836	1.63286	Non-significant	RA-Specific	Immunogenic	-	-
SPAIDHsaPro04986	sp|P16278|BGAL_HUMAN	RA vs HC	7.36336	0.177843	1.63283	Non-significant	RA-Specific	Immunogenic	-	-
SPAIDHsaPro04985	sp|P16278-3|BGAL_HUMAN	RA vs HC	7.36336	0.177843	1.63283	Non-significant	RA-Specific	Immunogenic	-	-
SPAIDHsaPro04479	sp|P11413|G6PD_HUMAN	RA vs HC	5.42919	0.178	1.63207	Non-significant	RA-Specific	Immunogenic	-	-
SPAIDHsaPro04477	sp|P11413-2|G6PD_HUMAN	RA vs HC	5.42919	0.178	1.63207	Non-significant	RA-Specific	Immunogenic	-	-
SPAIDHsaPro04478	sp|P11413-3|G6PD_HUMAN	RA vs HC	5.42919	0.178	1.63207	Non-significant	RA-Specific	Immunogenic	-	-
SPAIDHsaPro06507	sp|P35579-2|MYH9_HUMAN	RA vs HC	3.43543	0.373901	1	Non-significant	RA-Specific	Immunogenic	FRQRYEILTPNSIPK	VLMIKALEL,QLFNHTMFI
SPAIDHsaPro01498	sp|O43566|RGS14_HUMAN	RA vs HC	13.9927	0.0711666	2.44054	Non-significant	RA-Specific	Immunogenic	-	-
SPAIDHsaPro07721	sp|P52272|HNRPM_HUMAN	RA vs HC	10.1025	0.0720307	2.42936	Non-significant	RA-Specific	Immunogenic	-	-
SPAIDHsaPro07720	sp|P52272-2|HNRPM_HUMAN	RA vs HC	10.1025	0.0720307	2.42936	Non-significant	RA-Specific	Immunogenic	-	-
SPAIDHsaPro00007	sp|A0A075B6I4|LVX54_HUMAN	RA vs HC	3.55547	0.373901	1	Non-significant	RA-Specific	Non-immunogenic	-	-
SPAIDHsaPro04097	sp|P09211|GSTP1_HUMAN	RA vs HC	4.68298	0.373901	1	Non-significant	RA-Specific	Immunogenic	DGDLTLYQSNTILR,LPGQLKPFETLLSQNQ	-
SPAIDHsaPro11489	sp|Q16644|MAPK3_HUMAN	RA vs HC	7.05724	0.188368	1.584	Non-significant	RA-Specific	Immunogenic	-	-
SPAIDHsaPro01174	sp|O15371|EIF3D_HUMAN	RA vs HC	6.08318	0.177852	1.63278	Non-significant	RA-Specific	Immunogenic	-	-
SPAIDHsaPro01172	sp|O15371-2|EIF3D_HUMAN	RA vs HC	6.08318	0.177852	1.63278	Non-significant	RA-Specific	Immunogenic	-	-
SPAIDHsaPro01173	sp|O15371-3|EIF3D_HUMAN	RA vs HC	6.08318	0.177852	1.63278	Non-significant	RA-Specific	Immunogenic	-	-
SPAIDHsaPro03931	sp|P07948-2|LYN_HUMAN	RA vs HC	6.46865	0.177809	1.63299	Non-significant	RA-Specific	Immunogenic	-	-
SPAIDHsaPro06323	sp|P32121|ARRB2_HUMAN	RA vs HC	10.1789	0.0712616	2.43931	Non-significant	RA-Specific	Immunogenic	-	-
SPAIDHsaPro06319	sp|P32121-2|ARRB2_HUMAN	RA vs HC	10.1789	0.0712616	2.43931	Non-significant	RA-Specific	Non-immunogenic	-	-
SPAIDHsaPro06320	sp|P32121-3|ARRB2_HUMAN	RA vs HC	10.1789	0.0712616	2.43931	Non-significant	RA-Specific	Immunogenic	-	-
SPAIDHsaPro06321	sp|P32121-4|ARRB2_HUMAN	RA vs HC	10.1789	0.0712616	2.43931	Non-significant	RA-Specific	Immunogenic	-	-
SPAIDHsaPro06322	sp|P32121-5|ARRB2_HUMAN	RA vs HC	10.1789	0.0712616	2.43931	Non-significant	RA-Specific	Non-immunogenic	-	-
SPAIDHsaPro11338	sp|Q15833|STXB2_HUMAN	RA vs HC	7.77013	0.178067	1.63175	Non-significant	RA-Specific	Immunogenic	-	-
SPAIDHsaPro11336	sp|Q15833-2|STXB2_HUMAN	RA vs HC	7.77013	0.178067	1.63175	Non-significant	RA-Specific	Immunogenic	-	-
SPAIDHsaPro11337	sp|Q15833-3|STXB2_HUMAN	RA vs HC	7.77013	0.178067	1.63175	Non-significant	RA-Specific	Immunogenic	-	-
SPAIDHsaPro05647	sp|P23141|EST1_HUMAN	RA vs HC	2.70351	0.373901	1	Non-significant	RA-Specific	Immunogenic	-	-
SPAIDHsaPro05645	sp|P23141-2|EST1_HUMAN	RA vs HC	2.70351	0.373901	1	Non-significant	RA-Specific	Immunogenic	-	-
SPAIDHsaPro05646	sp|P23141-3|EST1_HUMAN	RA vs HC	2.70351	0.373901	1	Non-significant	RA-Specific	Immunogenic	-	-
SPAIDHsaPro05837	sp|P25325|THTM_HUMAN	RA vs HC	4.84408	0.373901	1	Non-significant	RA-Specific	Non-immunogenic	-	-
SPAIDHsaPro05836	sp|P25325-2|THTM_HUMAN	RA vs HC	4.84408	0.373901	1	Non-significant	RA-Specific	Non-immunogenic	-	-
SPAIDHsaPro01930	sp|O60749|SNX2_HUMAN	RA vs HC	3.26719	0.373901	1	Non-significant	RA-Specific	Immunogenic	-	-
SPAIDHsaPro01929	sp|O60749-2|SNX2_HUMAN	RA vs HC	3.26719	0.373901	1	Non-significant	RA-Specific	Immunogenic	-	-
SPAIDHsaPro08340	sp|P61158|ARP3_HUMAN	RA vs HC	3.07023	0.373901	1	Non-significant	RA-Specific	Immunogenic	-	-
SPAIDHsaPro04263	sp|P0DOX6|IGM_HUMAN	RA vs HC	2.86911	0.373901	1	Non-significant	RA-Specific	Immunogenic	-	-
SPAIDHsaPro19997	sp|Q9BZZ5-2|API5_HUMAN	RA vs HC	2.64826	0.373901	1	Non-significant	RA-Specific	Immunogenic	-	-
SPAIDHsaPro19999	sp|Q9BZZ5-5|API5_HUMAN	RA vs HC	2.64826	0.373901	1	Non-significant	RA-Specific	Immunogenic	-	-
SPAIDHsaPro17020	sp|Q8WZ42|TITIN_HUMAN	RA vs HC	3.59219	0.373901	1	Non-significant	RA-Specific	Immunogenic	-	-
SPAIDHsaPro17009	sp|Q8WZ42-11|TITIN_HUMAN	RA vs HC	3.59219	0.373901	1	Non-significant	RA-Specific	Immunogenic	-	-
SPAIDHsaPro17011	sp|Q8WZ42-13|TITIN_HUMAN	RA vs HC	3.59219	0.373901	1	Non-significant	RA-Specific	Immunogenic	-	-
SPAIDHsaPro17012	sp|Q8WZ42-2|TITIN_HUMAN	RA vs HC	3.59219	0.373901	1	Non-significant	RA-Specific	Immunogenic	-	-
SPAIDHsaPro17014	sp|Q8WZ42-4|TITIN_HUMAN	RA vs HC	3.59219	0.373901	1	Non-significant	RA-Specific	Immunogenic	-	-
SPAIDHsaPro17017	sp|Q8WZ42-7|TITIN_HUMAN	RA vs HC	3.59219	0.373901	1	Non-significant	RA-Specific	Immunogenic	-	-
SPAIDHsaPro17018	sp|Q8WZ42-8|TITIN_HUMAN	RA vs HC	3.59219	0.373901	1	Non-significant	RA-Specific	Immunogenic	-	-
SPAIDHsaPro07264	sp|P49137|MAPK2_HUMAN	RA vs HC	2.775	0.373901	1	Non-significant	RA-Specific	Immunogenic	-	-
SPAIDHsaPro07263	sp|P49137-2|MAPK2_HUMAN	RA vs HC	2.775	0.373901	1	Non-significant	RA-Specific	Immunogenic	-	-
SPAIDHsaPro01968	sp|O60844|ZG16_HUMAN	RA vs HC	3.47837	0.373901	1	Non-significant	RA-Specific	Immunogenic	-	-
